# Supplementary material for: catena-Poly[copper(II)-{μ3-4,4′-dichloro-2,2′-[butane-1,4-diylbis(nitrilo­methanyl­yl­idene)]diphenolato-κ4 N,O:N′,O′:O′}]
Source: Acta Crystallogr Sect E Struct Rep Online. 2011 Mar 26;67(Pt 4):m497–8. doi: 10.1107/S1600536811009974 (PMC3099832; doi:10.1107/S1600536811009974)
Supplement: Supplementary file 1 [file e-67-0m497-sup1.cif]

##############################################################################
###                                                                        ###
###        Electronic paper (Acta Crystallographica Section E)             ###
###                                                                        ###
##############################################################################
#                                                                            #
# This CIF contains the data in a paper accepted for publication in Acta     #
# Crystallographica Section E. It conforms to the requirements of Notes      #
# for Authors for Section E, and has been peer reviewed under the auspices   #
# of the IUCr Commission on Journals.                                        #
#                                                                            #
# Full details of the Crystallographic Information File format               #
# are given in the paper "The Crystallographic Information File (CIF):       #
# a New Standard Archive File for Crystallography" by S. R. Hall, F. H.      #
# Allen and I. D. Brown [Acta Cryst. (1991), A47, 655-685].                  #
#                                                                            #
# The current version of the core CIF dictionary is obtainable from          #
# ftp://ftp.iucr.org/pub/cif_core.dic. The current version number is 2.4.    #
#                                                                            #
# Software is freely available for graphical display of the structure(s) in  #
# this CIF.  For information consult the CIF home page http://www.iucr.org/  #
# cif/home.html                                                              #
#                                                                            #
# This file may be used for bona fide research purposes within the           #
# scientific community so long as proper attribution is given to the journal # 
# article from which it was obtained.                                        #
#                                                                            #
##############################################################################
                                             
data_global
_audit_creation_method     'form.cif (version 2.0)'
_journal_data_validation_number     ?
_journal_date_recd_electronic     2011-03-07
_journal_date_accepted     2011-03-16
_journal_name_full     'Acta Crystallographica, Section E'
_journal_year     2011
_journal_volume     67
_journal_issue      4
_journal_page_first     m497
_journal_page_last     m498
_journal_paper_category     QM
_journal_coeditor_code     SU2262
_publ_contact_author_name     'Dr. Hadi Kargar'
_publ_contact_author_address
;
      Chemistry Department,
      Payame Noor University,
      Tehran, 19395-4697,
      I. R. of Iran
;
_publ_contact_author_email     hkargar@pnu.ac.ir
_publ_contact_author_fax     '+98-352-7228110'
_publ_contact_author_phone     '+98-352-7228111 ext. 157'
_publ_section_title
;\
<i>catena</i>-Poly[copper(II)-{\m~3~-4,4'-dichloro-2,2'-[butane-1,4-\
diylbis(nitrilomethanylylidene)]diphenolato-\k^4^<i>N</i>,<i>O</i>:\
<i>N</i>',<i>O</i>':<i>O</i>'}]
;
loop_
    _publ_author_name
    _publ_author_address
    'Kargar, Hadi'
;
      Chemistry Department,
      Payame Noor University,
      Tehran 19395-4697,
      I. R. of Iran
;
    'Kia, Reza'
;
   X-ray Crystallography Lab.,
   Plasma Physics Research Center,
   Science and Research Branch,
   Islamic Azad University,
   Tehran,
   Iran
;
data_I
_audit_creation_method     SHELXL-97
_chemical_name_systematic
;
<i>catena</i>-Poly[copper(II)-{\m~3~-4,4'-dichloro-2,2'-[butane-1,4-
diylbis(nitrilomethanylylidene)]diphenolato-
\k^4^<i>N</i>,<i>O</i>:<i>N</i>',<i>O</i>':<i>O</i>'}]
;
_chemical_name_common
;
Poly[[\m-<i>N</i>,<i>N</i>'-Bis(5-chlorosalicylidene)-
1,4-butanediamine]copper(II)]
;
_chemical_formula_moiety     'C18 H16 Cl2 Cu N2 O2'
_chemical_formula_sum     'C18 H16 Cl2 Cu N2 O2'
_chemical_formula_iupac     '[Cu (C18 H16 Cl2 N2 O2)]'
_chemical_formula_weight     426.77
_chemical_melting_point     ?
_symmetry_cell_setting     monoclinic
_symmetry_space_group_name_H-M     'C 2/c'
_symmetry_space_group_name_Hall     '-C 2yc'
loop_
    _symmetry_equiv_pos_as_xyz
    'x, y, z'
    '-x, y, -z+1/2'
    'x+1/2, y+1/2, z'
    '-x+1/2, y+1/2, -z+1/2'
    '-x, -y, -z'
    'x, -y, z-1/2'
    '-x+1/2, -y+1/2, -z'
    'x+1/2, -y+1/2, z-1/2'
_cell_length_a     23.7249(5)
_cell_length_b     10.5067(2)
_cell_length_c     15.2460(3)
_cell_angle_alpha     90.00
_cell_angle_beta     116.9880(10)
_cell_angle_gamma     90.00
_cell_volume     3386.52(12)
_cell_formula_units_Z     8
_cell_measurement_reflns_used     7283
_cell_measurement_theta_min     2.37
_cell_measurement_theta_max     34.77
_cell_measurement_temperature     100.0(10)
_exptl_crystal_description     'block'
_exptl_crystal_colour     'green'
_exptl_crystal_size_max     0.42
_exptl_crystal_size_mid     0.23
_exptl_crystal_size_min     0.17
_exptl_crystal_density_diffrn     1.674
_exptl_crystal_density_meas     ?
_exptl_crystal_density_method     'not measured'
_exptl_crystal_F_000     1736
_exptl_absorpt_coefficient_mu     1.620
_exptl_absorpt_correction_type     multi-scan
_exptl_absorpt_process_details     '(SADABS; Bruker, 2001)'
_exptl_absorpt_correction_T_min     0.5467
_exptl_absorpt_correction_T_max     0.7680
_exptl_special_details
;
Spectoscopic and analytical data:
FTIR (KBr, cm^-1^): \nmax 1622 (versus), 1533 (s), 1465 (s), 1386 (s), 1317
(s), 1195 (m), 1176 (m), 821 (s), 705 (s). Anal. Calc. for
C~18~H~16~Cl~2~CuN~2~O~2~: 50.66; H, 3.78; N, 6.56 %. Found: C, 50.70; H,
3.66; N, 6.57 %.
;
_diffrn_ambient_temperature     100.0(10)
_diffrn_radiation_type     MoK\a
_diffrn_radiation_wavelength     0.71073
_diffrn_radiation_source     'fine-focus sealed tube'
_diffrn_radiation_monochromator     graphite
_diffrn_measurement_device_type     'Bruker SMART APEXII CCD area-detector'
_diffrn_measurement_method     '\f and \w'
_diffrn_detector_area_resol_mean     ?
_diffrn_reflns_number     30759
_diffrn_reflns_av_R_equivalents     0.0484
_diffrn_reflns_av_sigmaI/netI     0.0467
_diffrn_reflns_theta_min     2.37
_diffrn_reflns_theta_max     35.15
_diffrn_reflns_theta_full     35.15
_diffrn_measured_fraction_theta_max     0.993
_diffrn_measured_fraction_theta_full     0.993
_diffrn_reflns_limit_h_min     -38
_diffrn_reflns_limit_h_max     38
_diffrn_reflns_limit_k_min     -15
_diffrn_reflns_limit_k_max     16
_diffrn_reflns_limit_l_min     -24
_diffrn_reflns_limit_l_max     23
_diffrn_standards_number     0
_diffrn_standards_interval_count     .
_diffrn_standards_interval_time     .
_diffrn_standards_decay_%     ?
_refine_special_details
;
Refinement of <i>F</i>^2^ against ALL reflections. The weighted <i>R</i>-factor
<i>wR</i> and goodness of fit <i>S</i> are based on <i>F</i>^2^, conventional
<i>R</i>-factors <i>R</i> are based on <i>F</i>, with <i>F</i> set to zero for
negative <i>F</i>^2^. The threshold expression of <i>F</i>^2^ >
\s(<i>F</i>^2^) is used only for calculating <i>R</i>-factors(gt) <i>etc</i>.
and is not relevant to the choice of reflections for refinement.
<i>R</i>-factors based on <i>F</i>^2^ are statistically about twice as large
as those based on <i>F</i>, and <i>R</i>- factors based on ALL data will be
even larger.
;
_reflns_number_total     7465
_reflns_number_gt     5511
_reflns_threshold_expression     I>2\s(I)
_refine_ls_structure_factor_coef     Fsqd
_refine_ls_matrix_type     full
_refine_ls_R_factor_all     0.0651
_refine_ls_R_factor_gt     0.0411
_refine_ls_wR_factor_gt     0.0968
_refine_ls_wR_factor_ref     0.1082
_refine_ls_goodness_of_fit_ref     1.030
_refine_ls_restrained_S_all     1.030
_refine_ls_number_reflns     7465
_refine_ls_number_parameters     226
_refine_ls_number_restraints     0
_refine_ls_hydrogen_treatment     constr
_refine_ls_weighting_scheme     calc
_refine_ls_weighting_details
         'calc w=1/[\s^2^(Fo^2^)+(0.0534P)^2^+2.3966P] where P=(Fo^2^+2Fc^2^)/3'
_atom_sites_solution_hydrogens     geom
_atom_sites_solution_primary     direct
_atom_sites_solution_secondary     difmap
_refine_ls_shift/su_max     0.001
_refine_ls_shift/su_mean     0.000
_refine_diff_density_max     1.066
_refine_diff_density_min     -0.695
_refine_ls_extinction_method     none
_refine_ls_extinction_coef     ?
loop_
    _atom_type_symbol
    _atom_type_description
    _atom_type_scat_dispersion_real
    _atom_type_scat_dispersion_imag
    _atom_type_scat_source
    'C' 'C' 0.0033 0.0016
                         'International Tables Vol C Tables 4.2.6.8 and 6.1.1.4'
    'H' 'H' 0.0000 0.0000
                         'International Tables Vol C Tables 4.2.6.8 and 6.1.1.4'
    'N' 'N' 0.0061 0.0033
                         'International Tables Vol C Tables 4.2.6.8 and 6.1.1.4'
    'O' 'O' 0.0106 0.0060
                         'International Tables Vol C Tables 4.2.6.8 and 6.1.1.4'
    'Cl' 'Cl' 0.1484 0.1585
                         'International Tables Vol C Tables 4.2.6.8 and 6.1.1.4'
    'Cu' 'Cu' 0.3201 1.2651
                         'International Tables Vol C Tables 4.2.6.8 and 6.1.1.4'
_computing_data_collection     'APEX2 (Bruker, 2007)'
_computing_cell_refinement     'SAINT (Bruker, 2007)'
_computing_data_reduction     'SAINT (Bruker, 2007)'
_computing_structure_solution     'SHELXS97 (Sheldrick, 2008)'
_computing_structure_refinement     'SHELXL97 (Sheldrick, 2008)'
_computing_molecular_graphics     'SHELXTL (Sheldrick, 2008)'
_computing_publication_material
;
SHELXTL (Sheldrick, 2008) and PLATON (Spek, 2009)
;
loop_
    _atom_site_type_symbol
    _atom_site_label
    _atom_site_fract_x
    _atom_site_fract_y
    _atom_site_fract_z
    _atom_site_U_iso_or_equiv
    _atom_site_adp_type
    _atom_site_calc_flag
    _atom_site_refinement_flags
    _atom_site_occupancy
    _atom_site_disorder_assembly
    _atom_site_disorder_group
    Cu Cu1 0.022690(9) 0.53850(2) 0.116076(15) 0.01452(6) Uani d . 1 . .
    Cl Cl1 0.362651(19) 0.48963(5) 0.38428(4) 0.02231(9) Uani d . 1 . .
    Cl Cl2 -0.31688(2) 0.50558(5) -0.08067(4) 0.02457(10) Uani d . 1 . .
    O O1 0.09481(6) 0.63334(13) 0.20125(10) 0.0197(2) Uani d . 1 . .
    O O2 -0.04854(6) 0.44838(12) 0.01836(9) 0.0169(2) Uani d . 1 . .
    N N1 0.06650(7) 0.37212(14) 0.17172(10) 0.0158(3) Uani d . 1 . .
    N N2 -0.03106(6) 0.69745(15) 0.09189(10) 0.0151(3) Uani d . 1 . .
    C C1 0.15334(8) 0.59527(17) 0.24600(12) 0.0160(3) Uani d . 1 . .
    C C2 0.20162(8) 0.68856(17) 0.28841(13) 0.0177(3) Uani d . 1 . .
    H H2A 0.1904 0.7735 0.2877 0.021 Uiso calc R 1 . .
    C C3 0.26477(8) 0.65589(18) 0.33059(13) 0.0178(3) Uani d . 1 . .
    H H3A 0.2956 0.7187 0.3563 0.021 Uiso calc R 1 . .
    C C4 0.28228(8) 0.52825(17) 0.33464(13) 0.0170(3) Uani d . 1 . .
    C C5 0.23719(8) 0.43461(18) 0.30031(13) 0.0173(3) Uani d . 1 . .
    H H5A 0.2495 0.3497 0.3064 0.021 Uiso calc R 1 . .
    C C6 0.17232(8) 0.46601(17) 0.25576(12) 0.0157(3) Uani d . 1 . .
    C C7 0.12726(8) 0.36225(17) 0.22349(12) 0.0169(3) Uani d . 1 . .
    H H7A 0.1435 0.2806 0.2417 0.020 Uiso calc R 1 . .
    C C8 0.02982(8) 0.25245(18) 0.14935(13) 0.0175(3) Uani d . 1 . .
    H H8A 0.0587 0.1812 0.1749 0.021 Uiso calc R 1 . .
    H H8B 0.0064 0.2424 0.0785 0.021 Uiso calc R 1 . .
    C C9 -0.01643(8) 0.25036(18) 0.19396(12) 0.0176(3) Uani d . 1 . .
    H H9A -0.0438 0.3242 0.1709 0.021 Uiso calc R 1 . .
    H H9B -0.0428 0.1751 0.1709 0.021 Uiso calc R 1 . .
    C C10 -0.10753(8) 0.46309(17) 0.00258(12) 0.0150(3) Uani d . 1 . .
    C C11 -0.14972(8) 0.35895(18) -0.03223(13) 0.0189(3) Uani d . 1 . .
    H H11A -0.1347 0.2802 -0.0402 0.023 Uiso calc R 1 . .
    C C12 -0.21273(8) 0.37172(19) -0.05460(13) 0.0197(3) Uani d . 1 . .
    H H12A -0.2396 0.3018 -0.0766 0.024 Uiso calc R 1 . .
    C C13 -0.23591(8) 0.48954(19) -0.04415(13) 0.0180(3) Uani d . 1 . .
    C C14 -0.19608(8) 0.59274(18) -0.00739(12) 0.0170(3) Uani d . 1 . .
    H H14A -0.2119 0.6704 0.0009 0.020 Uiso calc R 1 . .
    C C15 -0.13129(7) 0.58023(17) 0.01757(12) 0.0151(3) Uani d . 1 . .
    C C16 -0.09196(8) 0.69309(17) 0.05320(12) 0.0155(3) Uani d . 1 . .
    H H16A -0.1128 0.7699 0.0475 0.019 Uiso calc R 1 . .
    C C17 -0.00209(8) 0.82531(17) 0.12060(12) 0.0167(3) Uani d . 1 . .
    H H17A -0.0338 0.8894 0.0852 0.020 Uiso calc R 1 . .
    H H17B 0.0315 0.8335 0.1015 0.020 Uiso calc R 1 . .
    C C18 0.02494(8) 0.85016(17) 0.23129(12) 0.0161(3) Uani d . 1 . .
    H H18A 0.0563 0.7854 0.2665 0.019 Uiso calc R 1 . .
    H H18B 0.0463 0.9319 0.2462 0.019 Uiso calc R 1 . .
loop_
    _atom_site_aniso_label
    _atom_site_aniso_U_11
    _atom_site_aniso_U_22
    _atom_site_aniso_U_33
    _atom_site_aniso_U_12
    _atom_site_aniso_U_13
    _atom_site_aniso_U_23
    Cu1 0.01204(9) 0.01378(10) 0.01660(10) 0.00038(7) 0.00551(7) -0.00146(7)
    Cl1 0.01324(16) 0.0221(2) 0.0287(2) 0.00137(15) 0.00701(15) 0.00028(16)
    Cl2 0.01322(17) 0.0314(3) 0.0279(2) -0.00119(16) 0.00826(16) -0.00369(18)
    O1 0.0139(5) 0.0149(6) 0.0256(6) 0.0014(4) 0.0048(5) -0.0040(5)
    O2 0.0132(5) 0.0174(6) 0.0205(5) -0.0002(4) 0.0079(4) -0.0032(4)
    N1 0.0160(6) 0.0149(7) 0.0179(6) 0.0002(5) 0.0089(5) -0.0007(5)
    N2 0.0155(6) 0.0150(7) 0.0148(6) -0.0003(5) 0.0068(5) -0.0005(5)
    C1 0.0149(7) 0.0162(8) 0.0169(7) 0.0012(6) 0.0074(6) -0.0015(6)
    C2 0.0167(7) 0.0139(8) 0.0205(7) 0.0006(6) 0.0066(6) -0.0014(6)
    C3 0.0165(7) 0.0171(8) 0.0184(7) -0.0019(6) 0.0066(6) -0.0016(6)
    C4 0.0133(6) 0.0179(8) 0.0180(7) 0.0010(6) 0.0055(6) -0.0005(6)
    C5 0.0158(7) 0.0158(8) 0.0197(7) 0.0014(6) 0.0075(6) 0.0011(6)
    C6 0.0161(7) 0.0148(8) 0.0168(7) -0.0003(6) 0.0079(6) -0.0002(6)
    C7 0.0165(7) 0.0159(8) 0.0187(7) 0.0018(6) 0.0084(6) -0.0001(6)
    C8 0.0173(7) 0.0164(8) 0.0213(7) -0.0021(6) 0.0108(6) -0.0024(6)
    C9 0.0170(7) 0.0177(8) 0.0191(7) -0.0019(6) 0.0090(6) -0.0008(6)
    C10 0.0144(6) 0.0158(8) 0.0150(6) 0.0008(5) 0.0067(5) -0.0004(6)
    C11 0.0165(7) 0.0176(8) 0.0218(8) -0.0010(6) 0.0080(6) -0.0034(6)
    C12 0.0176(7) 0.0208(9) 0.0205(7) -0.0044(6) 0.0085(6) -0.0032(6)
    C13 0.0133(7) 0.0234(9) 0.0171(7) -0.0011(6) 0.0066(6) -0.0007(6)
    C14 0.0142(7) 0.0190(8) 0.0172(7) 0.0028(6) 0.0065(6) 0.0000(6)
    C15 0.0137(6) 0.0161(8) 0.0146(6) -0.0004(5) 0.0057(5) -0.0007(6)
    C16 0.0147(7) 0.0150(8) 0.0154(7) 0.0019(5) 0.0057(5) -0.0005(5)
    C17 0.0177(7) 0.0142(8) 0.0174(7) -0.0012(6) 0.0075(6) 0.0008(6)
    C18 0.0143(7) 0.0151(8) 0.0178(7) -0.0013(6) 0.0063(5) -0.0012(6)
_geom_special_details
;
All e.s.d.'s (except the e.s.d. in the dihedral angle between two l.s. planes)
are estimated using the full covariance matrix. The cell e.s.d.'s are taken
into account individually in the estimation of e.s.d.'s in distances, angles
and torsion angles; correlations between e.s.d.'s in cell parameters are only
used when they are defined by crystal symmetry. An approximate (isotropic)
treatment of cell e.s.d.'s is used for estimating e.s.d.'s involving l.s.
planes.
;
loop_
    _geom_bond_atom_site_label_1
    _geom_bond_atom_site_label_2
    _geom_bond_site_symmetry_2
    _geom_bond_distance
    _geom_bond_publ_flag
    Cu1 O1 . 1.8948(13) n
    Cu1 O2 . 1.9201(12) n
    Cu1 N1 . 2.0139(15) n
    Cu1 N2 . 2.0308(15) n
    Cu1 O2 5_565 2.3951(13) n
    Cl1 C4 . 1.7503(17) ?
    Cl2 C13 . 1.7488(17) ?
    O1 C1 . 1.301(2) ?
    O2 C10 . 1.3172(19) ?
    O2 Cu1 5_565 2.3951(13) ?
    N1 C7 . 1.296(2) ?
    N1 C8 . 1.478(2) ?
    N2 C16 . 1.290(2) ?
    N2 C17 . 1.482(2) ?
    C1 C6 . 1.417(3) ?
    C1 C2 . 1.421(2) ?
    C2 C3 . 1.379(2) ?
    C2 H2A . 0.9300 ?
    C3 C4 . 1.397(3) ?
    C3 H3A . 0.9300 ?
    C4 C5 . 1.370(2) ?
    C5 C6 . 1.411(2) ?
    C5 H5A . 0.9300 ?
    C6 C7 . 1.448(2) ?
    C7 H7A . 0.9300 ?
    C8 C9 . 1.531(2) ?
    C8 H8A . 0.9700 ?
    C8 H8B . 0.9700 ?
    C9 C9 2 1.523(3) ?
    C9 H9A . 0.9700 ?
    C9 H9B . 0.9700 ?
    C10 C11 . 1.414(2) ?
    C10 C15 . 1.415(2) ?
    C11 C12 . 1.381(2) ?
    C11 H11A . 0.9300 ?
    C12 C13 . 1.393(3) ?
    C12 H12A . 0.9300 ?
    C13 C14 . 1.379(3) ?
    C14 C15 . 1.412(2) ?
    C14 H14A . 0.9300 ?
    C15 C16 . 1.453(2) ?
    C16 H16A . 0.9300 ?
    C17 C18 . 1.531(2) ?
    C17 H17A . 0.9700 ?
    C17 H17B . 0.9700 ?
    C18 C18 2 1.529(3) ?
    C18 H18A . 0.9700 ?
    C18 H18B . 0.9700 ?
loop_
    _geom_angle_atom_site_label_1
    _geom_angle_atom_site_label_2
    _geom_angle_atom_site_label_3
    _geom_angle_site_symmetry_1
    _geom_angle_site_symmetry_3
    _geom_angle
    _geom_angle_publ_flag
    O1 Cu1 O2 . . 173.80(6) n
    O1 Cu1 N1 . . 92.00(6) n
    O2 Cu1 N1 . . 90.18(6) n
    O1 Cu1 N2 . . 89.39(6) n
    O2 Cu1 N2 . . 90.32(6) n
    N1 Cu1 N2 . . 162.14(6) n
    O1 Cu1 O2 . 5_565 93.09(5) n
    O2 Cu1 O2 . 5_565 80.87(5) n
    N1 Cu1 O2 . 5_565 97.28(5) n
    N2 Cu1 O2 . 5_565 100.42(5) n
    C1 O1 Cu1 . . 127.92(12) ?
    C10 O2 Cu1 . . 124.88(11) ?
    C10 O2 Cu1 . 5_565 120.03(10) ?
    Cu1 O2 Cu1 . 5_565 99.13(5) ?
    C7 N1 C8 . . 116.63(15) ?
    C7 N1 Cu1 . . 123.02(13) ?
    C8 N1 Cu1 . . 120.25(11) ?
    C16 N2 C17 . . 116.13(15) ?
    C16 N2 Cu1 . . 122.32(12) ?
    C17 N2 Cu1 . . 121.53(10) ?
    O1 C1 C6 . . 124.21(16) ?
    O1 C1 C2 . . 118.33(16) ?
    C6 C1 C2 . . 117.46(15) ?
    C3 C2 C1 . . 121.43(17) ?
    C3 C2 H2A . . 119.3 ?
    C1 C2 H2A . . 119.3 ?
    C2 C3 C4 . . 119.86(16) ?
    C2 C3 H3A . . 120.1 ?
    C4 C3 H3A . . 120.1 ?
    C5 C4 C3 . . 120.49(16) ?
    C5 C4 Cl1 . . 120.47(14) ?
    C3 C4 Cl1 . . 119.04(13) ?
    C4 C5 C6 . . 120.53(17) ?
    C4 C5 H5A . . 119.7 ?
    C6 C5 H5A . . 119.7 ?
    C5 C6 C1 . . 120.00(16) ?
    C5 C6 C7 . . 117.61(16) ?
    C1 C6 C7 . . 122.37(15) ?
    N1 C7 C6 . . 126.34(17) ?
    N1 C7 H7A . . 116.8 ?
    C6 C7 H7A . . 116.8 ?
    N1 C8 C9 . . 112.04(14) ?
    N1 C8 H8A . . 109.2 ?
    C9 C8 H8A . . 109.2 ?
    N1 C8 H8B . . 109.2 ?
    C9 C8 H8B . . 109.2 ?
    H8A C8 H8B . . 107.9 ?
    C9 C9 C8 2 . 113.17(17) ?
    C9 C9 H9A 2 . 108.9 ?
    C8 C9 H9A . . 108.9 ?
    C9 C9 H9B 2 . 108.9 ?
    C8 C9 H9B . . 108.9 ?
    H9A C9 H9B . . 107.8 ?
    O2 C10 C11 . . 119.37(15) ?
    O2 C10 C15 . . 122.73(15) ?
    C11 C10 C15 . . 117.89(15) ?
    C12 C11 C10 . . 121.35(17) ?
    C12 C11 H11A . . 119.3 ?
    C10 C11 H11A . . 119.3 ?
    C11 C12 C13 . . 119.84(17) ?
    C11 C12 H12A . . 120.1 ?
    C13 C12 H12A . . 120.1 ?
    C14 C13 C12 . . 120.80(15) ?
    C14 C13 Cl2 . . 120.31(14) ?
    C12 C13 Cl2 . . 118.88(14) ?
    C13 C14 C15 . . 119.85(16) ?
    C13 C14 H14A . . 120.1 ?
    C15 C14 H14A . . 120.1 ?
    C14 C15 C10 . . 120.14(16) ?
    C14 C15 C16 . . 117.42(16) ?
    C10 C15 C16 . . 122.34(14) ?
    N2 C16 C15 . . 126.57(16) ?
    N2 C16 H16A . . 116.7 ?
    C15 C16 H16A . . 116.7 ?
    N2 C17 C18 . . 112.71(14) ?
    N2 C17 H17A . . 109.0 ?
    C18 C17 H17A . . 109.0 ?
    N2 C17 H17B . . 109.0 ?
    C18 C17 H17B . . 109.0 ?
    H17A C17 H17B . . 107.8 ?
    C18 C18 C17 2 . 113.78(17) ?
    C18 C18 H18A 2 . 108.8 ?
    C17 C18 H18A . . 108.8 ?
    C18 C18 H18B 2 . 108.8 ?
    C17 C18 H18B . . 108.8 ?
    H18A C18 H18B . . 107.7 ?
loop_
    _geom_torsion_atom_site_label_1
    _geom_torsion_atom_site_label_2
    _geom_torsion_atom_site_label_3
    _geom_torsion_atom_site_label_4
    _geom_torsion_site_symmetry_1
    _geom_torsion_site_symmetry_2
    _geom_torsion_site_symmetry_3
    _geom_torsion_site_symmetry_4
    _geom_torsion
    _geom_torsion_publ_flag
    N1 Cu1 O1 C1 . . . . 21.62(15) ?
    N2 Cu1 O1 C1 . . . . -176.19(15) ?
    O2 Cu1 O1 C1 5_565 . . . -75.79(15) ?
    N1 Cu1 O2 C10 . . . . 125.77(14) ?
    N2 Cu1 O2 C10 . . . . -36.38(14) ?
    O2 Cu1 O2 C10 5_565 . . . -136.88(16) ?
    N1 Cu1 O2 Cu1 . . . 5_565 -97.35(5) ?
    N2 Cu1 O2 Cu1 . . . 5_565 100.50(5) ?
    O2 Cu1 O2 Cu1 5_565 . . 5_565 0.0 ?
    O1 Cu1 N1 C7 . . . . -16.53(14) ?
    O2 Cu1 N1 C7 . . . . 157.66(14) ?
    N2 Cu1 N1 C7 . . . . -110.7(2) ?
    O2 Cu1 N1 C7 5_565 . . . 76.84(14) ?
    O1 Cu1 N1 C8 . . . . 167.21(12) ?
    O2 Cu1 N1 C8 . . . . -18.60(12) ?
    N2 Cu1 N1 C8 . . . . 73.0(2) ?
    O2 Cu1 N1 C8 5_565 . . . -99.42(12) ?
    O1 Cu1 N2 C16 . . . . -164.27(14) ?
    O2 Cu1 N2 C16 . . . . 21.92(14) ?
    N1 Cu1 N2 C16 . . . . -69.7(2) ?
    O2 Cu1 N2 C16 5_565 . . . 102.69(13) ?
    O1 Cu1 N2 C17 . . . . 13.94(12) ?
    O2 Cu1 N2 C17 . . . . -159.87(12) ?
    N1 Cu1 N2 C17 . . . . 108.6(2) ?
    O2 Cu1 N2 C17 5_565 . . . -79.09(12) ?
    Cu1 O1 C1 C6 . . . . -14.3(2) ?
    Cu1 O1 C1 C2 . . . . 166.02(12) ?
    O1 C1 C2 C3 . . . . -175.20(16) ?
    C6 C1 C2 C3 . . . . 5.1(2) ?
    C1 C2 C3 C4 . . . . -1.8(3) ?
    C2 C3 C4 C5 . . . . -2.4(3) ?
    C2 C3 C4 Cl1 . . . . 177.60(14) ?
    C3 C4 C5 C6 . . . . 3.3(3) ?
    Cl1 C4 C5 C6 . . . . -176.79(13) ?
    C4 C5 C6 C1 . . . . 0.2(3) ?
    C4 C5 C6 C7 . . . . -178.41(16) ?
    O1 C1 C6 C5 . . . . 176.08(16) ?
    C2 C1 C6 C5 . . . . -4.2(2) ?
    O1 C1 C6 C7 . . . . -5.4(3) ?
    C2 C1 C6 C7 . . . . 174.30(16) ?
    C8 N1 C7 C6 . . . . -178.71(15) ?
    Cu1 N1 C7 C6 . . . . 4.9(2) ?
    C5 C6 C7 N1 . . . . -171.74(16) ?
    C1 C6 C7 N1 . . . . 9.7(3) ?
    C7 N1 C8 C9 . . . . 117.57(17) ?
    Cu1 N1 C8 C9 . . . . -65.94(17) ?
    N1 C8 C9 C9 . . . 2 -65.42(14) ?
    Cu1 O2 C10 C11 . . . . -149.56(13) ?
    Cu1 O2 C10 C11 5_565 . . . 81.66(18) ?
    Cu1 O2 C10 C15 . . . . 31.4(2) ?
    Cu1 O2 C10 C15 5_565 . . . -97.34(16) ?
    O2 C10 C11 C12 . . . . -176.62(16) ?
    C15 C10 C11 C12 . . . . 2.4(3) ?
    C10 C11 C12 C13 . . . . 0.8(3) ?
    C11 C12 C13 C14 . . . . -3.0(3) ?
    C11 C12 C13 Cl2 . . . . 175.83(14) ?
    C12 C13 C14 C15 . . . . 1.7(3) ?
    Cl2 C13 C14 C15 . . . . -177.05(13) ?
    C13 C14 C15 C10 . . . . 1.6(2) ?
    C13 C14 C15 C16 . . . . 178.22(16) ?
    O2 C10 C15 C14 . . . . 175.38(15) ?
    C11 C10 C15 C14 . . . . -3.6(2) ?
    O2 C10 C15 C16 . . . . -1.0(3) ?
    C11 C10 C15 C16 . . . . 179.95(16) ?
    C17 N2 C16 C15 . . . . 178.78(15) ?
    Cu1 N2 C16 C15 . . . . -2.9(2) ?
    C14 C15 C16 N2 . . . . 169.93(16) ?
    C10 C15 C16 N2 . . . . -13.6(3) ?
    C16 N2 C17 C18 . . . . 101.27(17) ?
    Cu1 N2 C17 C18 . . . . -77.05(16) ?
    N2 C17 C18 C18 . . . 2 -63.30(14) ?
loop_
    _geom_hbond_atom_site_label_D
    _geom_hbond_atom_site_label_H
    _geom_hbond_atom_site_label_A
    _geom_hbond_site_symmetry_A
    _geom_hbond_distance_DH
    _geom_hbond_distance_HA
    _geom_hbond_distance_DA
    _geom_hbond_angle_DHA
    _geom_hbond_publ_flag
    C18 H18A O1 . 0.97 2.28 2.973(2) 127 y
