# Supplementary material for: catena-Poly[copper(II)-{μ3-4,4′-dichloro-2,2′-[butane-1,4-diylbis(nitrilo­methanyl­yl­idene)]diphenolato-κ4 N,O:N′,O′:O′}]
Source: Acta Crystallogr Sect E Struct Rep Online. 2011 Mar 26;67(Pt 4):m497–8. doi: 10.1107/S1600536811009974 (PMC3099832; doi:10.1107/S1600536811009974)
Supplement: Supplementary file 2 [file e-67-0m497-Isup2.hkl]

# 
# h,k,l, Fc-squared, Fo-squared, sigma(Fo-squared) and status flag 
# 
data_I
_shelx_title '  hadi3m in C2/c     (100K)' 
_shelx_refln_list_code          4 
_shelx_F_calc_maximum      735.11 
_exptl_crystal_F_000      1736.00 
_reflns_d_resolution_high  0.6172 
 
loop_ 
 _symmetry_equiv_pos_as_xyz 
 'x, y, z' 
 '-x, y, -z+1/2' 
 'x+1/2, y+1/2, z' 
 '-x+1/2, y+1/2, -z+1/2' 
 '-x, -y, -z' 
 'x, -y, z-1/2' 
 '-x+1/2, -y+1/2, -z' 
 'x+1/2, -y+1/2, z-1/2' 
 
_cell_length_a    23.7249 
_cell_length_b    10.5067 
_cell_length_c    15.2460 
_cell_angle_alpha  90.000 
_cell_angle_beta  116.988 
_cell_angle_gamma  90.000 
 
_shelx_F_squared_multiplier     1.000 
 
loop_ 
 _refln_index_h 
 _refln_index_k 
 _refln_index_l 
 _refln_F_squared_calc 
 _refln_F_squared_meas 
 _refln_F_squared_sigma 
 _refln_observed_status 
   6   0   0    64884.89    65197.39   2092.34 o 
   8   0   0    14922.39    14564.17    408.80 o 
  10   0   0       11.80       33.08     21.00 o 
  12   0   0     8462.92     8206.31    190.13 o 
  14   0   0     5019.73     4695.99    190.75 o 
  16   0   0     3439.24     3251.79    173.36 o 
  18   0   0    32251.62    29607.41    839.25 o 
  20   0   0    10707.16    11597.95    386.75 o 
  22   0   0       50.60       87.61    176.09 o 
  24   0   0    15578.28    16603.16    536.42 o 
  26   0   0     8798.71     9409.83    299.18 o 
  28   0   0      284.66      388.42    111.71 o 
  30   0   0       10.58      175.36    110.36 o 
  32   0   0        1.83       45.52    131.19 o 
  34   0   0      347.89      430.26    136.07 o 
   3   1   0    37374.61    38923.74   1086.26 o 
   5   1   0      738.95      713.85     56.33 o 
   7   1   0      329.60      508.06     27.13 o 
   9   1   0     4653.58     4375.43     75.67 o 
  11   1   0     1114.46     1167.42     40.94 o 
  13   1   0      232.94      263.69     26.33 o 
  15   1   0    19344.38    18817.42    435.37 o 
  17   1   0     7732.99     7859.93    202.67 o 
  19   1   0       47.83      -24.54     55.18 o 
  21   1   0    11628.56    12232.30    289.44 o 
  23   1   0    15841.91    16104.64    364.19 o 
  25   1   0      545.37      555.33    109.31 o 
  27   1   0     9257.52    10135.25    253.66 o 
  29   1   0     1272.83     1169.00    107.87 o 
  31   1   0        3.43      -82.29     82.29 o 
  33   1   0       10.05      113.04     85.76 o 
   4   2   0     1921.05     2327.72    123.92 o 
   6   2   0    23928.34    24485.67    320.99 o 
   8   2   0      741.68      716.59     25.66 o 
  10   2   0     3458.88     3982.32     85.10 o 
  12   2   0     1647.28     1754.01     58.53 o 
  14   2   0     3416.48     3226.48     81.30 o 
  16   2   0      783.78      596.57     38.64 o 
  18   2   0     6605.79     5652.92    172.82 o 
  20   2   0     9534.63     9589.69    242.64 o 
  22   2   0     1191.30     1139.33     85.89 o 
  24   2   0    10295.04    10377.42    241.04 o 
  26   2   0     5316.79     5375.68    225.55 o 
  28   2   0       89.57      -68.47     74.16 o 
  30   2   0     1235.00     1409.82    116.00 o 
  32   2   0     1091.26     1133.38    108.58 o 
   1   3   0       54.20      188.54     59.29 o 
   3   3   0   191509.09   230653.33   5255.45 o 
   5   3   0    17632.13    20291.26    287.21 o 
   7   3   0     4404.37     5393.72     76.30 o 
   9   3   0     4495.68     4656.98     72.40 o 
  11   3   0       31.70       13.73     17.11 o 
  13   3   0      224.69      225.10     38.64 o 
  15   3   0    20787.71    19818.38    281.76 o 
  17   3   0      720.78      519.68     53.34 o 
  19   3   0       20.87      -40.47     48.61 o 
  21   3   0     8689.18     8938.92    207.57 o 
  23   3   0    10402.29    10469.05    237.53 o 
  25   3   0     1507.76     1481.40    104.70 o 
  27   3   0     3004.48     2841.32    139.74 o 
  29   3   0      599.22      573.72    105.00 o 
  31   3   0      489.34      499.37     90.66 o 
  33   3   0      466.63      563.37     96.21 o 
   0   4   0    37995.23    42046.33    858.84 o 
   2   4   0     2500.18     3171.85    148.77 o 
   4   4   0     7792.27    10331.22    156.35 o 
   6   4   0    36412.71    41921.91    533.28 o 
   8   4   0     1081.97     1430.46     48.60 o 
  10   4   0        2.91       -8.18     15.79 o 
  12   4   0      984.71     1098.02     62.83 o 
  14   4   0     7408.33     6708.71    132.07 o 
  16   4   0      221.51      258.26     55.11 o 
  18   4   0     6989.31     6924.62    166.91 o 
  20   4   0     8922.24     8650.69    208.67 o 
  22   4   0     1365.70     1264.52     90.39 o 
  24   4   0     5417.46     5399.60    169.07 o 
  26   4   0     3266.68     3441.49    146.32 o 
  28   4   0      658.55      779.75    116.63 o 
  30   4   0      763.45      828.73     95.44 o 
  32   4   0     1135.20     1263.07    110.91 o 
   1   5   0     2821.14     3549.78     72.92 o 
   3   5   0    55819.18    65249.02    868.44 o 
   5   5   0       50.28       34.55     16.61 o 
   7   5   0      959.90     1201.14     33.87 o 
   9   5   0     1413.34     1434.74     39.72 o 
  11   5   0      279.83      257.49     33.20 o 
  13   5   0      464.15      382.93     40.37 o 
  15   5   0    14866.73    14271.73    233.43 o 
  17   5   0     2269.57     2216.65     77.22 o 
  19   5   0      525.11      531.37     65.76 o 
  21   5   0     6349.28     6334.46    173.27 o 
  23   5   0     3205.30     3278.92    132.21 o 
  25   5   0     1477.31     1401.43    103.78 o 
  27   5   0     1940.45     2036.19    125.65 o 
  29   5   0      162.46      101.89     84.04 o 
  31   5   0       30.98      110.35     76.50 o 
   0   6   0    33815.04    37796.06    797.40 o 
   2   6   0     2866.63     3054.16     64.26 o 
   4   6   0      488.89      339.72     22.02 o 
   6   6   0     1920.93     1750.70     41.68 o 
   8   6   0      204.48      217.39     23.90 o 
  10   6   0      363.23      418.92     29.80 o 
  12   6   0      116.91      136.43     36.53 o 
  14   6   0       12.90      -13.35     33.45 o 
  16   6   0     1051.43     1236.88     86.31 o 
  18   6   0     1528.71     1461.04     67.76 o 
  20   6   0      705.82      744.04     74.68 o 
  22   6   0     4650.82     4469.65    150.42 o 
  24   6   0     1134.47     1108.03     95.94 o 
  26   6   0      756.38      710.99     94.54 o 
  28   6   0     1361.00     1382.38    169.10 o 
  30   6   0       19.55      -14.74     80.08 o 
  32   6   0        0.57      275.26    136.80 o 
   1   7   0     8676.94     9549.41    146.59 o 
   3   7   0     2323.79     2245.53     52.52 o 
   5   7   0     8355.96     9076.41    130.10 o 
   7   7   0     3175.74     3233.81     65.88 o 
   9   7   0      309.96      270.22     29.22 o 
  11   7   0      784.16      929.02     47.31 o 
  13   7   0     2391.58     2104.60     66.32 o 
  15   7   0       56.99      109.73     38.54 o 
  17   7   0       41.56       75.90     57.21 o 
  19   7   0     8776.80     8319.73    221.10 o 
  21   7   0     1738.68     1522.09    108.43 o 
  23   7   0       56.08       -4.39     72.77 o 
  25   7   0     1442.65     1400.59    181.34 o 
  27   7   0        6.90       73.69     88.51 o 
  29   7   0       55.96      206.91     96.30 o 
  31   7   0       76.38      106.19     97.15 o 
   0   8   0     3699.96     4002.67    145.83 o 
   2   8   0     5966.06     6203.29    150.99 o 
   4   8   0     9594.85    10546.05    198.84 o 
   6   8   0      596.03      729.38     55.72 o 
   8   8   0      124.50       77.19     41.47 o 
  10   8   0      119.74       16.10     46.24 o 
  12   8   0       29.93      105.91     55.71 o 
  14   8   0     1023.44      917.65     69.58 o 
  16   8   0     1740.26     1784.05     92.30 o 
  18   8   0      490.66      459.15     90.06 o 
  20   8   0      558.23      603.25    100.45 o 
  22   8   0     2390.24     2284.33    174.85 o 
  24   8   0     1081.88     1060.55    131.18 o 
  26   8   0      311.79      458.83    116.96 o 
  28   8   0     1297.70     1444.88    361.07 o 
  30   8   0       67.83      217.18    111.50 o 
   1   9   0     7062.26     7828.17    199.11 o 
   3   9   0      507.82      706.33    104.02 o 
   5   9   0     1518.55     1780.19     92.89 o 
   7   9   0     2684.87     2190.13    143.18 o 
   9   9   0      560.51      526.59     67.95 o 
  11   9   0       66.63      150.89     54.75 o 
  13   9   0     3841.97     3263.32    134.60 o 
  15   9   0        3.00      134.45     58.54 o 
  17   9   0      209.46      233.51     64.67 o 
  19   9   0     4395.68     4470.02    238.20 o 
  21   9   0       21.38      -53.06    161.27 o 
  23   9   0       10.86       28.98    118.99 o 
  25   9   0     3725.27     3375.14    234.25 o 
  27   9   0      136.80        1.97    123.96 o 
  29   9   0       41.85      -75.89    189.73 o 
   0  10   0     2260.85     2429.10    202.77 o 
   2  10   0    15413.63    17221.00    477.87 o 
   4  10   0    11337.40    12621.86    376.74 o 
   6  10   0        8.93      -25.88     65.77 o 
   8  10   0     2946.71     3202.73    179.35 o 
  10  10   0       17.63       43.98     66.97 o 
  12  10   0        9.39      -20.74     67.64 o 
  14  10   0     1450.30     1219.99    128.07 o 
  16  10   0     4211.95     4091.37    186.89 o 
  18  10   0      126.02       55.31     98.07 o 
  20  10   0     1904.90     1806.13    315.42 o 
  22  10   0     5735.43     5298.66    274.90 o 
  24  10   0      591.89      602.99    196.84 o 
  26  10   0      750.48      931.95    182.02 o 
   1  11   0    16474.60    17577.06    495.32 o 
   3  11   0      726.23      633.38    262.36 o 
   5  11   0     1185.02     1312.04    122.40 o 
   7  11   0     3799.20     3869.36    192.10 o 
   9  11   0        2.62      -66.33     66.33 o 
  11  11   0       41.70       37.84     79.45 o 
  13  11   0      452.20      384.38     89.14 o 
  15  11   0       57.40       75.22     78.10 o 
  17  11   0       30.93       90.71    168.38 o 
  19  11   0     2405.47     2767.05    288.15 o 
  21  11   0      374.32      361.67    194.47 o 
  23  11   0       48.00       68.78    182.02 o 
  25  11   0     4578.97     4990.42    393.09 o 
   0  12   0     1315.34     1473.35    189.13 o 
   2  12   0     7295.73     7749.10    288.74 o 
   4  12   0     1923.48     2022.12    150.43 o 
   6  12   0      277.54      167.22     87.50 o 
   8  12   0       55.02       88.52     83.76 o 
  10  12   0      368.83      435.53     98.79 o 
  12  12   0      111.97      149.84     88.61 o 
  14  12   0      691.15      716.48    157.71 o 
  16  12   0     4972.09     4867.69    359.89 o 
  18  12   0       37.05     -131.62    162.45 o 
  20  12   0      895.79      227.67    189.73 o 
  22  12   0     4250.38     4022.81    351.59 o 
  24  12   0      251.83      201.59    203.36 o 
   1  13   0    11894.34    12662.99    407.24 o 
   3  13   0     1045.90     1068.39    240.42 o 
   5  13   0     3285.38     3164.70    199.51 o 
   7  13   0      548.64      722.09    115.43 o 
   9  13   0        7.38      154.05     91.58 o 
  11  13   0      370.73      210.86    115.32 o 
  13  13   0     1482.16     1483.98    140.62 o 
  15  13   0     1190.38     1008.52    224.71 o 
  17  13   0     1394.49      938.56    221.74 o 
  19  13   0     3003.15     2485.43    295.26 o 
  21  13   0      866.60      574.52    219.37 o 
   0  14   0      875.76      766.02    183.21 o 
   2  14   0     5629.42     5787.94    536.87 o 
   4  14   0     5092.94     5245.96    358.11 o 
   6  14   0     1540.06     1543.08    238.94 o 
   8  14   0       51.04      -60.01     92.53 o 
  10  14   0     1217.23     1151.11    139.96 o 
  12  14   0        6.79      -89.24     89.24 o 
  14  14   0      428.84      113.24    172.53 o 
  16  14   0     2042.24     1783.44    259.69 o 
  18  14   0       14.93     -113.24    175.50 o 
   1  15   0      713.53      651.56    128.80 o 
   3  15   0      127.00      216.07    111.17 o 
   5  15   0     1239.82     1134.59    144.07 o 
   7  15   0     2303.78     2726.31    190.67 o 
   9  15   0      374.00      292.52    250.20 o 
  11  15   0      310.08      324.31    190.91 o 
  13  15   0     1001.20      718.59    214.04 o 
  15  15   0      122.14       10.08    179.65 o 
   0  16   0       20.63       86.56    152.37 o 
   2  16   0      233.16       46.89    111.82 o 
   4  16   0      378.33      195.24    119.36 o 
   6  16   0      597.53      501.17    127.88 o 
   8  16   0      262.98      156.04    115.02 o 
  10  16   0        0.86      272.14    182.61 o 
 -33   1   1      829.81      869.53    101.72 o 
 -31   1   1      315.08      465.69     86.82 o 
 -29   1   1      510.69      598.44     89.84 o 
 -27   1   1       13.04      -28.30     62.28 o 
 -25   1   1      135.02      104.59     63.54 o 
 -23   1   1      257.99      200.82     64.00 o 
 -21   1   1      369.07      300.84     60.25 o 
 -19   1   1       36.10       38.00     58.39 o 
 -17   1   1     3934.90     3398.05     89.62 o 
 -15   1   1     2178.03     2070.49     55.42 o 
 -13   1   1      759.06      834.89     37.60 o 
 -11   1   1     5432.23     5797.07     96.57 o 
  -9   1   1      804.12      697.70     25.87 o 
  -7   1   1      258.29      268.67     21.49 o 
  -5   1   1     3678.52     3763.19    138.37 o 
  -3   1   1      355.36      342.23     25.99 o 
  -1   1   1     7768.83     8649.78    359.89 o 
   5   1   1       31.76      -18.91     18.91 o 
   7   1   1      690.11      579.15     42.20 o 
   9   1   1     4673.47     4513.37     81.09 o 
  11   1   1     2259.22     2124.92     59.79 o 
  13   1   1      266.49      227.88     29.85 o 
  15   1   1       79.36       61.03     44.76 o 
  17   1   1     6161.29     5482.31    169.00 o 
  19   1   1     1081.24      974.19     86.31 o 
  21   1   1      984.92      775.70     89.90 o 
  23   1   1       42.76      109.46     74.57 o 
  25   1   1       28.85      -70.61     75.51 o 
  27   1   1       52.71       27.00     80.79 o 
  29   1   1      219.76      249.19     81.32 o 
  31   1   1       22.32       50.14     79.43 o 
  33   1   1       28.84       49.67     84.84 o 
 -34   2   1      153.85      283.81     89.18 o 
 -32   2   1     1673.98     1887.57    119.55 o 
 -30   2   1      443.73      537.98     85.82 o 
 -28   2   1      935.32     1018.15     91.36 o 
 -26   2   1       16.35       -4.88     74.54 o 
 -24   2   1      595.44      544.37     89.06 o 
 -22   2   1     1547.93     1406.44    130.67 o 
 -20   2   1      191.15      185.54     55.16 o 
 -18   2   1      712.02      554.44     47.08 o 
 -16   2   1     7646.01     7439.40    134.60 o 
 -14   2   1     9423.22     8907.37    131.62 o 
 -12   2   1      149.18      101.08     18.40 o 
 -10   2   1      240.87      242.32     19.86 o 
  -8   2   1     1184.46     1162.94     39.19 o 
  -6   2   1     6512.14     7159.42    149.39 o 
  -4   2   1        0.98      -20.38     20.38 o 
  -2   2   1     3906.04     4963.21    156.19 o 
   0   2   1     3215.05     3979.53    176.68 o 
   4   2   1      806.27      725.18     47.08 o 
   6   2   1     4848.81     4486.86     69.73 o 
   8   2   1     1968.78     1680.57     65.09 o 
  10   2   1    13329.36    13211.39    185.23 o 
  12   2   1      387.48      348.25     39.17 o 
  14   2   1     2928.87     2642.17     90.09 o 
  16   2   1    11363.97    10845.14    247.73 o 
  18   2   1     1204.68     1060.12     86.47 o 
  20   2   1     2105.59     1714.82    109.09 o 
  22   2   1       18.72      -37.76     80.92 o 
  24   2   1      421.60      447.08     78.43 o 
  26   2   1      532.78      562.68    146.62 o 
  28   2   1      136.63       84.09     82.09 o 
  30   2   1      108.47      164.57     79.95 o 
  32   2   1     1117.41     1324.32    113.69 o 
 -33   3   1     1481.76     1515.17    133.28 o 
 -31   3   1      253.37      251.00     80.80 o 
 -29   3   1      358.70      307.54     77.26 o 
 -27   3   1      179.57      287.10     81.39 o 
 -25   3   1     1041.98      975.15     90.47 o 
 -23   3   1     1600.94     1574.97     96.35 o 
 -21   3   1     1974.85     1834.29     94.67 o 
 -19   3   1      915.53      865.59     57.94 o 
 -17   3   1     5491.28     5335.21    137.00 o 
 -15   3   1    11185.35    10196.92    164.84 o 
 -13   3   1    10253.89     9222.75    127.81 o 
 -11   3   1     4200.11     3614.33     63.99 o 
  -9   3   1     9393.95     9303.62    116.72 o 
  -7   3   1     3267.12     3667.58     59.85 o 
  -5   3   1     4972.12     5634.74     94.72 o 
  -3   3   1      141.78      286.47    126.58 o 
  -1   3   1    10581.36    12658.96    482.03 o 
   1   3   1    34709.69    38503.67   1864.07 o 
   3   3   1    47506.23    53557.87   1524.84 o 
   5   3   1    34015.22    36375.35    459.73 o 
   7   3   1    38628.90    41975.82    466.67 o 
   9   3   1    17121.03    16780.86    214.80 o 
  11   3   1     8100.88     8405.66    132.29 o 
  13   3   1     3425.44     3171.48     79.10 o 
  15   3   1      244.94      315.75     49.79 o 
  17   3   1    11087.46     9975.75    239.80 o 
  19   3   1     1272.56     1221.94     93.51 o 
  21   3   1      477.44      422.50     69.21 o 
  23   3   1     1891.06     1830.90    106.30 o 
  25   3   1     3447.00     3764.44    149.79 o 
  27   3   1     1617.20     1478.29    115.48 o 
  29   3   1     1388.55     1564.87    169.47 o 
  31   3   1      926.47     1038.00    104.32 o 
 -32   4   1     4193.98     4824.64    235.23 o 
 -30   4   1       20.52       78.58     74.60 o 
 -28   4   1       30.16       48.82     68.49 o 
 -26   4   1       45.19       45.28     70.32 o 
 -24   4   1      540.28      352.12     85.49 o 
 -22   4   1     2701.47     2604.84    113.73 o 
 -20   4   1     4860.10     4703.44    117.95 o 
 -18   4   1      982.46     1003.19     61.91 o 
 -16   4   1     1656.23     1738.31     71.76 o 
 -14   4   1     6708.76     6483.93    129.01 o 
 -12   4   1    17486.36    16502.83    222.40 o 
 -10   4   1     4964.77     5119.47    114.87 o 
  -8   4   1      261.25      150.30     20.32 o 
  -6   4   1     4278.04     4707.03     71.30 o 
  -4   4   1     6749.21     8216.46    135.52 o 
  -2   4   1    10966.86    13114.31    283.43 o 
   0   4   1      788.46      666.90     41.32 o 
   2   4   1    47289.41    52937.70   1306.83 o 
   4   4   1    46999.77    53425.96    864.35 o 
   6   4   1    63524.10    70731.00    732.84 o 
   8   4   1    19507.61    19861.61    234.94 o 
  10   4   1    10697.00    11153.68    145.79 o 
  12   4   1    10349.91    10157.92    147.18 o 
  14   4   1     8169.76     7578.41    130.73 o 
  16   4   1     2006.74     1978.45    118.11 o 
  18   4   1      224.25      135.23     52.55 o 
  20   4   1      832.13      968.55    118.20 o 
  22   4   1     3267.99     3060.66    151.06 o 
  24   4   1     1874.31     1761.45    134.83 o 
  26   4   1     1829.19     1690.48    116.50 o 
  28   4   1      834.07      779.13    102.54 o 
  30   4   1     3034.89     3299.84    169.66 o 
  32   4   1      373.57      335.68     91.67 o 
 -33   5   1      928.16     1150.08    127.46 o 
 -31   5   1        7.10       -5.50     73.25 o 
 -29   5   1      297.23      435.14     87.06 o 
 -27   5   1       12.41        9.51     73.47 o 
 -25   5   1      181.85      135.40     71.33 o 
 -23   5   1     3209.71     3301.66    130.28 o 
 -21   5   1     2829.68     2609.13    110.74 o 
 -19   5   1     9684.39     9408.62    180.17 o 
 -17   5   1     2725.58     2920.96     89.52 o 
 -15   5   1       96.45       81.18     37.90 o 
 -13   5   1     8830.83     8951.29    162.81 o 
 -11   5   1    14989.67    15361.77    210.44 o 
  -9   5   1    19133.33    21276.80    240.94 o 
  -7   5   1      130.43       95.21     18.26 o 
  -5   5   1    17674.98    22849.34    284.96 o 
  -3   5   1     2543.98     2786.68     86.79 o 
  -1   5   1      426.69      333.84     30.78 o 
   1   5   1     2751.30     2358.73     62.03 o 
   3   5   1    16949.08    18570.02    294.06 o 
   5   5   1    14157.78    13641.38    173.68 o 
   7   5   1    12960.25    12455.10    149.17 o 
   9   5   1    10122.50     9565.76    130.17 o 
  11   5   1      473.54      364.90     37.26 o 
  13   5   1     2764.68     2623.90     66.61 o 
  15   5   1     2259.98     2116.46     65.53 o 
  17   5   1      997.27      847.13     88.24 o 
  19   5   1     1034.02     1199.87    115.18 o 
  21   5   1      164.64      117.52     63.42 o 
  23   5   1      674.32      639.66     81.56 o 
  25   5   1     1342.16     1333.16    109.65 o 
  27   5   1      638.24      562.72     94.69 o 
  29   5   1     1955.88     2052.75    134.00 o 
  31   5   1       40.20      106.83     81.41 o 
 -32   6   1     1332.36     1412.85    118.57 o 
 -30   6   1      161.62       76.64     82.01 o 
 -28   6   1      255.96      243.24     80.90 o 
 -26   6   1       35.97       71.40     83.02 o 
 -24   6   1      256.02      107.00     67.84 o 
 -22   6   1    10062.05     9818.52    225.24 o 
 -20   6   1    12034.00    11308.40    208.99 o 
 -18   6   1    14713.07    14245.44    241.97 o 
 -16   6   1     1046.82     1180.29     60.36 o 
 -14   6   1     2208.92     2416.35     79.10 o 
 -12   6   1    23568.55    25015.64    466.44 o 
 -10   6   1     2192.01     2276.63     58.84 o 
  -8   6   1     3242.09     3239.18     77.95 o 
  -6   6   1     4832.66     5203.54     81.43 o 
  -4   6   1     2239.64     2048.92     48.88 o 
  -2   6   1    10986.00    12887.03    195.06 o 
   0   6   1     6490.91     6514.26    106.46 o 
   2   6   1    23243.90    26291.27    414.76 o 
   4   6   1    38317.86    41778.90    527.55 o 
   6   6   1    23748.45    23931.47    292.14 o 
   8   6   1     9065.13     9340.15    133.28 o 
  10   6   1     7394.93     7464.78    117.78 o 
  12   6   1      936.96     1192.27     46.88 o 
  14   6   1      691.86      730.39     41.33 o 
  16   6   1      915.64      918.52     88.65 o 
  18   6   1      126.11      175.28     60.67 o 
  20   6   1     1083.58     1053.19     99.47 o 
  22   6   1     3933.26     4040.84    191.06 o 
  24   6   1     2476.89     2428.54    124.94 o 
  26   6   1     1666.03     1668.49    116.00 o 
  28   6   1     1034.75     1101.36    123.42 o 
  30   6   1      962.55      836.90    121.09 o 
 -31   7   1       35.61      177.05     84.75 o 
 -29   7   1     1078.13     1287.52    108.97 o 
 -27   7   1       27.43      143.70     86.88 o 
 -25   7   1      151.69      111.10     82.47 o 
 -23   7   1     2694.00     2755.70    138.86 o 
 -21   7   1     3360.51     3313.02    143.48 o 
 -19   7   1     7291.33     6903.31    166.01 o 
 -17   7   1    12648.37    12470.62    240.54 o 
 -15   7   1      299.45      389.22     48.61 o 
 -13   7   1     6875.63     7150.66    156.32 o 
 -11   7   1     5033.12     5252.18    125.24 o 
  -9   7   1     7163.50     7115.43    146.04 o 
  -7   7   1       16.60       20.16     30.36 o 
  -5   7   1      898.38     1150.34     39.63 o 
  -3   7   1     2528.16     2853.25     67.47 o 
  -1   7   1    11947.06    14137.93    203.18 o 
   1   7   1    27498.37    30952.19    405.71 o 
   3   7   1    44025.85    49110.61    617.63 o 
   5   7   1    18926.37    20945.25    264.57 o 
   7   7   1    20506.98    22387.47    263.22 o 
   9   7   1    22814.79    24533.90    307.11 o 
  11   7   1     5716.01     5784.55    102.83 o 
  13   7   1       40.00       13.09     26.87 o 
  15   7   1     1190.33     1157.98     85.47 o 
  17   7   1       71.87       24.11     51.43 o 
  19   7   1     3806.14     3893.34    181.23 o 
  21   7   1      579.61      487.50     85.47 o 
  23   7   1     2442.44     2130.61    211.38 o 
  25   7   1     3837.80     3809.25    190.32 o 
  27   7   1     2137.02     2044.67    144.27 o 
  29   7   1     1238.60     1097.05    183.86 o 
 -30   8   1      190.93      205.86    142.31 o 
 -28   8   1      170.31       13.59     97.37 o 
 -26   8   1        1.57     -112.42    113.56 o 
 -24   8   1      269.03      169.15    122.99 o 
 -22   8   1     2748.46     2596.86    158.92 o 
 -20   8   1     1605.88     1449.41     82.89 o 
 -18   8   1     1954.98     1838.24     86.80 o 
 -16   8   1     4132.92     3949.76    131.05 o 
 -14   8   1     6425.45     6398.45    258.96 o 
 -12   8   1     9394.01     9535.38    247.79 o 
 -10   8   1     1909.87     1844.81    115.08 o 
  -8   8   1      717.08      877.81     73.94 o 
  -6   8   1    13514.10    13964.46    265.18 o 
  -4   8   1     4085.75     4098.36    148.75 o 
  -2   8   1      420.97      434.99     41.25 o 
   0   8   1      711.88      785.60     48.18 o 
   2   8   1    12506.11    13397.66    268.19 o 
   4   8   1    16025.55    17366.40    331.39 o 
   6   8   1     5156.68     5951.47    119.02 o 
   8   8   1     4703.52     4952.75    117.58 o 
  10   8   1     9895.32     9080.99    178.43 o 
  12   8   1     5547.03     5714.76    178.62 o 
  14   8   1     1109.76     1123.88     89.86 o 
  16   8   1      689.24      734.32    111.03 o 
  18   8   1       17.82      -66.12     72.53 o 
  20   8   1      337.62      512.01    100.53 o 
  22   8   1      488.84      701.08    115.00 o 
  24   8   1     2634.41     2446.20    168.22 o 
  26   8   1      892.34      652.81    198.87 o 
  28   8   1     1445.62     1336.90    154.97 o 
 -29   9   1      496.54      521.60    237.16 o 
 -27   9   1        7.91      184.60    126.60 o 
 -25   9   1     1559.23     1461.17    188.54 o 
 -23   9   1     1119.79     1200.53    197.73 o 
 -21   9   1      109.97      200.89    139.03 o 
 -19   9   1      387.69      426.98    124.82 o 
 -17   9   1     4959.32     4664.87    169.49 o 
 -15   9   1     8483.58     8253.66    234.50 o 
 -13   9   1     2091.52     1985.25    119.68 o 
 -11   9   1     5301.07     5229.21    172.05 o 
  -9   9   1     3748.34     4178.33    148.73 o 
  -7   9   1        3.11        2.78     44.97 o 
  -5   9   1      159.39      144.80     78.86 o 
  -3   9   1      536.96      658.28     61.29 o 
  -1   9   1     1130.23     1244.84     85.58 o 
   1   9   1     7558.26     8346.23    213.01 o 
   3   9   1    11868.89    11982.97    419.64 o 
   5   9   1      418.92      493.76     71.30 o 
   7   9   1     4162.86     4587.17    264.52 o 
   9   9   1     8820.14     8350.42    256.98 o 
  11   9   1     6750.89     5935.42    154.45 o 
  13   9   1      373.95      419.47    122.91 o 
  15   9   1     1263.88     1203.64    133.07 o 
  17   9   1        8.28       -3.43     91.44 o 
  19   9   1     3549.74     3646.03    219.05 o 
  21   9   1      272.80      204.47    132.22 o 
  23   9   1      378.53      207.38    125.14 o 
  25   9   1     1544.42     1738.69    357.22 o 
  27   9   1     1380.19     1112.35    183.50 o 
 -28  10   1       31.73       17.78    125.25 o 
 -26  10   1       60.68       76.07    144.37 o 
 -24  10   1       62.51       57.17    120.69 o 
 -22  10   1      161.14     -118.88    118.88 o 
 -20  10   1      396.81      553.92    127.86 o 
 -18  10   1       28.03       70.60     63.23 o 
 -16  10   1     3552.13     3419.76    148.85 o 
 -14  10   1     2743.46     2975.48    279.42 o 
 -12  10   1     2873.60     3175.37    361.37 o 
 -10  10   1       56.68      -64.48     78.26 o 
  -8  10   1      595.33      421.59     84.22 o 
  -6  10   1     2795.70     2806.60    458.31 o 
  -4  10   1     5494.60     5907.57    228.71 o 
  -2  10   1       29.17       13.55     69.86 o 
   0  10   1      210.88       98.09     50.76 o 
   2  10   1     6191.64     6690.92    187.86 o 
   4  10   1     5208.60     5001.67    159.18 o 
   6  10   1     1983.41     2247.67    110.68 o 
   8  10   1     1467.99     1535.14     92.97 o 
  10  10   1     5316.29     5040.87    207.35 o 
  12  10   1     5029.76     5003.97    202.76 o 
  14  10   1      358.91      289.46     79.54 o 
  16  10   1     1050.74      952.19    189.73 o 
  18  10   1        6.54       -8.89    150.60 o 
  20  10   1       55.88     -146.45    146.45 o 
  22  10   1      393.28      593.34    139.66 o 
  24  10   1      284.29      389.15    144.67 o 
  26  10   1      292.13      225.39    256.43 o 
 -25  11   1       35.11       43.28    190.91 o 
 -23  11   1      764.63     1012.08    225.89 o 
 -21  11   1      186.18       74.11    183.21 o 
 -19  11   1     2452.82     2118.42    262.06 o 
 -17  11   1     2016.61     2040.64    242.79 o 
 -15  11   1     1809.21     1730.66    135.48 o 
 -13  11   1        8.54      -20.75     83.01 o 
 -11  11   1     2130.72     2226.63    150.04 o 
  -9  11   1     1035.72     1235.85    222.63 o 
  -7  11   1     1205.25     1351.93    176.39 o 
  -5  11   1      880.84      882.25    109.19 o 
  -3  11   1        0.42      -70.82     70.82 o 
  -1  11   1     1187.44     1284.83    123.05 o 
   1  11   1     3546.28     3914.90    193.11 o 
   3  11   1      423.96      275.95     87.45 o 
   5  11   1      339.53      361.82    182.02 o 
   7  11   1      131.03      149.37    160.97 o 
   9  11   1     5251.66     5098.34    246.65 o 
  11  11   1       12.06      -52.97     69.95 o 
  13  11   1       27.60      -36.09     70.10 o 
  15  11   1       20.60      -53.95    145.85 o 
  17  11   1        0.23       14.82    160.08 o 
  19  11   1     1167.21     1095.67    217.00 o 
  21  11   1      141.39      -56.33    174.90 o 
  23  11   1      520.13      313.05    197.43 o 
  25  11   1       71.10       61.07    191.51 o 
 -24  12   1        0.24     -154.75    171.94 o 
 -22  12   1      635.26      349.22    197.43 o 
 -20  12   1     1244.57      923.14    217.59 o 
 -18  12   1     1597.34     1500.62    235.38 o 
 -16  12   1       53.83       58.53     84.66 o 
 -14  12   1      336.34      224.95     95.86 o 
 -12  12   1     1910.45     2195.36    246.05 o 
 -10  12   1        6.70       -4.39     80.68 o 
  -8  12   1       15.79       -5.34     79.01 o 
  -6  12   1      327.32      410.27     97.50 o 
  -4  12   1     1341.12     1477.04    153.86 o 
  -2  12   1     1335.84     1815.64    144.22 o 
   0  12   1      672.36      613.42    109.20 o 
   2  12   1      200.23      249.19     91.08 o 
   4  12   1     1195.15     1056.49    118.94 o 
   6  12   1      168.02      172.39     84.51 o 
   8  12   1        1.69      -20.57     78.75 o 
  10  12   1        1.16       21.46     80.90 o 
  12  12   1       40.63       56.79     80.09 o 
  14  12   1       22.34     -106.13    153.56 o 
  16  12   1     1011.05      771.36    205.14 o 
  18  12   1      322.90      493.29    200.99 o 
  20  12   1       75.34     -138.15    168.98 o 
  22  12   1     1994.09     1413.47    253.76 o 
 -21  13   1      587.80      302.97    197.43 o 
 -19  13   1      192.69      437.56    200.99 o 
 -17  13   1       37.75       36.76    177.87 o 
 -15  13   1      729.57      761.00    117.58 o 
 -13  13   1      402.83      328.81    106.89 o 
 -11  13   1       74.12       67.00     91.75 o 
  -9  13   1      909.77     1049.63    140.22 o 
  -7  13   1     1826.86     1852.64    154.14 o 
  -5  13   1        2.86      -81.77     81.77 o 
  -3  13   1     1643.46     1971.54    157.99 o 
  -1  13   1      419.31      335.87    104.81 o 
   1  13   1      115.31      216.34     95.72 o 
   3  13   1      322.22      341.12    100.87 o 
   5  13   1      323.94      467.03    121.25 o 
   7  13   1       13.96      -82.35     82.35 o 
   9  13   1      141.10        6.14     88.62 o 
  11  13   1      912.23      713.26    112.86 o 
  13  13   1       89.25      153.56    174.31 o 
  15  13   1     1638.33     1508.92    240.72 o 
  17  13   1     1120.19      800.41    216.41 o 
  19  13   1        0.49     -146.45    173.72 o 
  21  13   1      110.53     -180.24    180.24 o 
 -20  14   1       11.80     -151.19    180.83 o 
 -18  14   1      380.46      375.30    195.06 o 
 -16  14   1     1242.95      787.37    209.29 o 
 -14  14   1       66.08      -26.83     89.83 o 
 -12  14   1       19.72       58.72     97.01 o 
 -10  14   1       13.53        9.89     93.08 o 
  -8  14   1      318.19      272.16    143.48 o 
  -6  14   1      962.73      912.06    158.90 o 
  -4  14   1        1.60      -95.22     95.22 o 
  -2  14   1       12.82      -92.74     92.74 o 
   0  14   1      555.85      549.22    121.55 o 
   2  14   1     1188.89     1465.39    149.16 o 
   4  14   1       21.49       41.59    145.26 o 
   6  14   1      263.35      527.37    116.06 o 
   8  14   1      462.15      425.68    110.54 o 
  10  14   1     1926.97     1913.87    253.17 o 
  12  14   1      337.26      234.79    184.39 o 
  14  14   1      747.11      744.09    211.07 o 
  16  14   1       49.55      100.79    183.21 o 
  18  14   1     1182.93     1280.07    254.95 o 
 -15  15   1       18.68      -20.16    174.90 o 
 -13  15   1      220.06      118.55    121.84 o 
 -11  15   1      197.23      371.93    164.23 o 
  -9  15   1      343.21      451.77    310.38 o 
  -7  15   1     1341.76     1220.70    241.90 o 
  -5  15   1       44.33      124.09    106.61 o 
  -3  15   1      103.91      -33.03    105.03 o 
  -1  15   1      121.45      -27.57    117.99 o 
   1  15   1       14.26      -22.65    117.99 o 
   3  15   1       44.81       55.01    154.75 o 
   5  15   1      860.32      797.23    133.10 o 
   7  15   1       40.48       80.67    104.65 o 
   9  15   1      307.26      294.67    185.58 o 
  11  15   1      904.25      661.67    209.29 o 
  13  15   1       97.54      -61.07    173.13 o 
  15  15   1      160.22      124.51    190.32 o 
 -12  16   1      738.41      318.39    197.43 o 
 -10  16   1     2119.17     2155.87    179.51 o 
  -8  16   1      197.40       75.59    110.63 o 
  -6  16   1      175.33      106.71    192.69 o 
  -4  16   1      713.24      717.36    137.56 o 
  -2  16   1      135.27      -26.75    195.95 o 
   0  16   1      478.78      302.48    119.06 o 
   2  16   1      996.89     1041.45    152.37 o 
   4  16   1      795.55      899.94    140.63 o 
   6  16   1      423.13      439.93    192.69 o 
   8  16   1     1582.93     1171.57    232.42 o 
  10  16   1      482.28      438.15    198.62 o 
 -34   0   2     6287.74     7586.18    301.09 o 
 -32   0   2      501.01      317.72    178.02 o 
 -30   0   2     3789.55     4139.69    224.17 o 
 -28   0   2     6853.65     6544.22    248.38 o 
 -26   0   2     1244.84     1564.47    126.37 o 
 -24   0   2      892.88      855.73    103.27 o 
 -22   0   2     1799.83     1552.02    113.99 o 
 -20   0   2     2407.42     1877.50    140.00 o 
 -18   0   2      219.08      260.00     47.55 o 
 -16   0   2    45345.34    43410.10    847.56 o 
 -14   0   2    11583.77    10763.75    311.85 o 
 -12   0   2    12383.62    16512.73    344.38 o 
 -10   0   2   115871.42   114487.68   2112.93 o 
  -8   0   2     8710.59     8353.10    157.94 o 
  -6   0   2     2730.19     2781.88    156.52 o 
  -4   0   2     5780.47     6913.19    257.91 o 
  -2   0   2    22082.82    26019.48    676.25 o 
   0   0   2     1383.89      595.86     41.50 o 
   2   0   2    36630.53    34336.48   1354.18 o 
   4   0   2    32340.77    33730.78    783.35 o 
   6   0   2       60.33       35.55     22.34 o 
   8   0   2    21656.56    19105.96    392.62 o 
  10   0   2    64894.34    64084.30   1207.26 o 
  12   0   2     1092.83     1197.79     79.55 o 
  14   0   2    22014.67    21850.60    461.58 o 
  16   0   2    14577.88    14314.63    431.76 o 
  18   0   2     1550.94     1313.25    131.20 o 
  20   0   2       11.09      -84.66     84.66 o 
  22   0   2     2375.99     2374.19    243.09 o 
  24   0   2       83.24      374.16    128.43 o 
  26   0   2     2300.15     2379.83    221.52 o 
  28   0   2    10762.68    11634.17    474.77 o 
  30   0   2       93.99       80.29    115.47 o 
  32   0   2      152.38      418.33    130.77 o 
 -35   1   2      196.51      302.26     90.62 o 
 -33   1   2     2621.32     2668.37    239.83 o 
 -31   1   2     9916.00    10371.29    247.29 o 
 -29   1   2      764.80      883.17     94.57 o 
 -27   1   2     1219.68     1303.25     89.67 o 
 -25   1   2     2714.75     2557.06    105.26 o 
 -23   1   2     1072.54     1063.69     73.19 o 
 -21   1   2      282.58      240.05     43.63 o 
 -19   1   2    14014.39    12960.36    188.62 o 
 -17   1   2     1309.02     1364.05     47.37 o 
 -15   1   2      751.77      784.22     38.69 o 
 -13   1   2    50329.16    47459.89    566.53 o 
 -11   1   2     1177.61      707.34     27.58 o 
  -9   1   2     4600.30     4239.62     66.23 o 
  -7   1   2    46895.55    49911.59    680.42 o 
  -5   1   2    27122.29    31174.31    682.19 o 
  -3   1   2    33437.59    37537.36    897.42 o 
  -1   1   2     6607.55     7152.17    253.79 o 
   1   1   2     3659.29     4341.50    415.03 o 
   3   1   2     4157.95     4727.77    186.17 o 
   5   1   2    15366.58    14717.25    196.55 o 
   7   1   2    69314.05    69748.52   1010.81 o 
   9   1   2     5766.44     7638.17    138.01 o 
  11   1   2    52093.16    52431.25    655.65 o 
  13   1   2    56796.08    56463.87    842.36 o 
  15   1   2     1620.31     1730.95     95.13 o 
  17   1   2     8939.42     8452.17    217.90 o 
  19   1   2     1965.92     2205.11    116.44 o 
  21   1   2     1083.55     1239.54    177.60 o 
  23   1   2      132.97       95.46     76.66 o 
  25   1   2     4025.39     4166.71    198.54 o 
  27   1   2       11.68      -52.30     90.68 o 
  29   1   2       92.94      187.66     91.49 o 
  31   1   2     5509.16     5961.04    251.49 o 
 -34   2   2     6890.99     7440.50    210.94 o 
 -32   2   2      507.08      546.90     89.44 o 
 -30   2   2     1185.46     1177.53    153.93 o 
 -28   2   2     8009.36     8500.60    202.18 o 
 -26   2   2      376.76      402.00     66.76 o 
 -24   2   2      806.84      893.66     74.00 o 
 -22   2   2       82.67      110.00     57.83 o 
 -20   2   2      484.65      401.14     45.92 o 
 -18   2   2      415.55      283.97     31.02 o 
 -16   2   2    55391.84    53272.83    640.69 o 
 -14   2   2     5400.18     5388.15     96.58 o 
 -12   2   2      725.28     1221.95     43.30 o 
 -10   2   2    94918.59    98468.44   1148.92 o 
  -8   2   2    18284.25    19204.85    304.34 o 
  -6   2   2     3575.59     3759.95     68.79 o 
  -4   2   2    35492.31    39644.20    865.15 o 
  -2   2   2    21903.65    24450.74    650.98 o 
   0   2   2    39644.07    41563.90   1428.29 o 
   2   2   2     4333.17     4119.45    171.94 o 
   4   2   2     8955.68     8681.36    186.43 o 
   6   2   2       80.66       55.85     20.02 o 
   8   2   2    24043.52    22464.82    318.67 o 
  10   2   2    50972.84    50240.01    681.09 o 
  12   2   2     6350.26     5785.25    121.48 o 
  14   2   2    20134.27    20092.14    338.61 o 
  16   2   2    11853.72    11449.89    225.93 o 
  18   2   2     1476.21     1307.79     93.91 o 
  20   2   2      627.70      610.81     84.59 o 
  22   2   2      119.98       47.06     72.08 o 
  24   2   2     1980.80     1926.73    131.43 o 
  26   2   2      114.66       81.43     78.54 o 
  28   2   2     3560.74     3800.70    165.76 o 
  30   2   2      207.57      118.04     89.15 o 
  32   2   2       89.52       85.90     85.57 o 
 -33   3   2     4262.47     4898.63    170.16 o 
 -31   3   2     3639.94     3611.97    143.85 o 
 -29   3   2      863.60     1049.33     94.06 o 
 -27   3   2      463.84      400.49     85.64 o 
 -25   3   2     1796.14     1776.64     92.15 o 
 -23   3   2      789.55      775.74     78.26 o 
 -21   3   2      155.95       62.48     38.71 o 
 -19   3   2     8973.57     8467.05    194.09 o 
 -17   3   2     2624.27     2596.38     65.52 o 
 -15   3   2       88.22       31.06     22.18 o 
 -13   3   2    58509.47    57033.70    642.07 o 
 -11   3   2     9064.61     8532.36    115.31 o 
  -9   3   2     8986.56    10939.80    157.61 o 
  -7   3   2    33854.01    35774.56    440.73 o 
  -5   3   2     4389.81     4713.76    114.55 o 
  -3   3   2      105.18       50.00     27.76 o 
  -1   3   2      418.63      329.06     67.59 o 
   1   3   2       20.29       45.02     64.63 o 
   3   3   2    11352.39    12289.35    292.02 o 
   5   3   2    66224.66    71586.34   1029.41 o 
   7   3   2    51547.66    55147.17    681.63 o 
   9   3   2      843.29     1039.94     56.04 o 
  11   3   2    24649.17    24816.11    360.16 o 
  13   3   2    45442.14    44411.57    617.85 o 
  15   3   2      448.55      250.10     49.63 o 
  17   3   2     1550.30     1526.91     96.68 o 
  19   3   2       12.14       37.85     62.48 o 
  21   3   2        5.74       40.88     92.59 o 
  23   3   2       13.27       87.92     76.20 o 
  25   3   2     6476.32     6645.40    199.80 o 
  27   3   2      553.47      693.90     97.72 o 
  29   3   2      614.46      788.15    147.83 o 
  31   3   2     4829.16     5266.34    238.75 o 
 -34   4   2     3198.25     3547.60    151.82 o 
 -32   4   2      343.90      479.90     87.44 o 
 -30   4   2       12.47       22.17     70.02 o 
 -28   4   2     4312.34     4141.96    147.55 o 
 -26   4   2       32.65       87.85     61.23 o 
 -24   4   2     1177.92     1216.54     91.76 o 
 -22   4   2      102.94      108.81     41.42 o 
 -20   4   2      531.29      558.33     56.52 o 
 -18   4   2      372.12      324.49     44.82 o 
 -16   4   2    16302.03    15776.62    217.57 o 
 -14   4   2      110.26       81.06     29.35 o 
 -12   4   2      113.77      115.77     19.84 o 
 -10   4   2    40589.13    44669.84    488.06 o 
  -8   4   2    23115.23    26646.55    330.46 o 
  -6   4   2     8837.40    11060.11    240.16 o 
  -4   4   2      517.27      599.66     26.78 o 
  -2   4   2      917.10      904.10     35.36 o 
   0   4   2    14819.01    16721.26    469.97 o 
   2   4   2     1273.19     1600.77     46.87 o 
   4   4   2    10102.73    10315.98    154.39 o 
   6   4   2      706.06     1275.87     39.94 o 
   8   4   2    10788.20    10948.27    153.78 o 
  10   4   2    35611.50    36057.80    461.68 o 
  12   4   2     1741.71     1687.98     64.43 o 
  14   4   2     9361.20     9287.45    173.82 o 
  16   4   2     4844.75     4610.40    131.08 o 
  18   4   2       95.65      225.82     66.14 o 
  20   4   2       27.74       15.71     73.90 o 
  22   4   2     1416.20     1373.70    121.72 o 
  24   4   2      911.90      907.45     95.00 o 
  26   4   2      103.33      161.06     79.80 o 
  28   4   2     2084.97     2040.61    165.58 o 
  30   4   2       85.06       48.98     89.70 o 
 -33   5   2        4.69      116.30     86.64 o 
 -31   5   2     1424.43     1618.50    118.24 o 
 -29   5   2      142.23      185.83     74.16 o 
 -27   5   2      209.32      265.43     71.53 o 
 -25   5   2      499.85      488.53     78.86 o 
 -23   5   2      186.27      212.08     63.33 o 
 -21   5   2        2.79        9.58     48.76 o 
 -19   5   2     5784.91     5373.88    126.51 o 
 -17   5   2      142.92       93.67     40.35 o 
 -15   5   2    14810.40    14142.62    231.53 o 
 -13   5   2    39694.23    40014.26    464.37 o 
 -11   5   2       67.55       55.80     21.47 o 
  -9   5   2       19.98       47.55     20.69 o 
  -7   5   2     6382.72     6264.24    127.51 o 
  -5   5   2     2730.98     3568.57     71.61 o 
  -3   5   2       12.07       13.17     21.65 o 
  -1   5   2       76.01       85.73     22.32 o 
   1   5   2     3279.56     4255.38     88.63 o 
   3   5   2    21427.98    24803.11    347.33 o 
   5   5   2    13160.39    13857.96    188.64 o 
   7   5   2     8177.78     8126.44    106.72 o 
   9   5   2     3360.83     3284.24     60.58 o 
  11   5   2     3074.01     2868.38     68.91 o 
  13   5   2     3534.64     3487.03     88.91 o 
  15   5   2      164.02      168.04     42.85 o 
  17   5   2      894.42     1018.01     64.57 o 
  19   5   2     1073.94     1128.71     96.36 o 
  21   5   2       88.94       54.51     89.30 o 
  23   5   2      696.48      849.35    116.12 o 
  25   5   2     1636.95     1666.43    147.30 o 
  27   5   2      845.33      891.48    104.14 o 
  29   5   2      189.83      222.12     93.16 o 
  31   5   2     1869.52     1995.42    143.52 o 
 -32   6   2      427.31      466.33    101.36 o 
 -30   6   2      126.01      169.90     82.41 o 
 -28   6   2      522.53      378.45     83.92 o 
 -26   6   2     1146.99     1250.13    121.63 o 
 -24   6   2      306.28      246.22     80.96 o 
 -22   6   2     1045.00     1021.94     83.34 o 
 -20   6   2       67.70       39.10     41.29 o 
 -18   6   2       58.25       76.28     38.67 o 
 -16   6   2     1551.22     1437.27     69.17 o 
 -14   6   2       79.26       93.43     66.69 o 
 -12   6   2     2174.57     2084.23     66.02 o 
 -10   6   2     9026.00     9300.33    151.28 o 
  -8   6   2      127.14      179.75     26.72 o 
  -6   6   2     1978.32     2264.40     81.91 o 
  -4   6   2      866.32      961.75     37.83 o 
  -2   6   2      267.33      324.35     33.99 o 
   0   6   2      543.14      412.57     28.84 o 
   2   6   2     3299.62     3181.43     71.91 o 
   4   6   2      284.66      328.65     27.24 o 
   6   6   2     8897.70     9579.86    134.86 o 
   8   6   2       16.34       23.20     23.48 o 
  10   6   2    13859.95    13514.05    185.91 o 
  12   6   2    20762.44    20403.72    266.25 o 
  14   6   2     1239.93     1172.71     67.88 o 
  16   6   2     2866.79     2730.05     85.91 o 
  18   6   2       49.50      138.30     62.15 o 
  20   6   2       76.08      103.31     62.80 o 
  22   6   2       16.03      113.34     68.90 o 
  24   6   2     1954.41     1903.17    118.45 o 
  26   6   2       24.62      -59.84     75.17 o 
  28   6   2     2615.43     2560.40    143.95 o 
  30   6   2     1210.01     1603.59    164.45 o 
 -31   7   2     2490.98     2622.99    159.90 o 
 -29   7   2      543.78      428.19     86.23 o 
 -27   7   2      363.93      243.32     98.27 o 
 -25   7   2       88.19      119.15     78.85 o 
 -23   7   2     2255.84     2409.57    131.86 o 
 -21   7   2      342.77      229.75     55.43 o 
 -19   7   2     1056.93     1168.67    107.78 o 
 -17   7   2     1319.66     1211.55     70.67 o 
 -15   7   2     7446.83     7114.44    211.93 o 
 -13   7   2    14018.66    14196.40    298.94 o 
 -11   7   2     2366.02     2493.19     74.33 o 
  -9   7   2     4844.53     5035.90    113.44 o 
  -7   7   2     2010.19     2435.28    103.80 o 
  -5   7   2     6361.74     7064.72    159.22 o 
  -3   7   2       86.17       93.21     24.99 o 
  -1   7   2      636.17      648.91     47.90 o 
   1   7   2     8813.01     9484.87    158.36 o 
   3   7   2      879.82      912.99     45.92 o 
   5   7   2      138.51      107.11     25.06 o 
   7   7   2      883.37      893.91     39.67 o 
   9   7   2    13698.84    14304.62    209.03 o 
  11   7   2     1035.40     1047.12     45.31 o 
  13   7   2      104.22      124.24     35.80 o 
  15   7   2      205.65      253.74     41.46 o 
  17   7   2        0.70      -28.11     50.40 o 
  19   7   2      107.31       67.35     59.38 o 
  21   7   2      229.21      234.53     71.89 o 
  23   7   2     1792.97     1903.28    128.75 o 
  25   7   2     1109.41     1003.83    136.64 o 
  27   7   2       80.12      -78.38    103.02 o 
  29   7   2       53.52       -4.16    146.03 o 
 -30   8   2      138.13      157.71    130.99 o 
 -28   8   2      291.65      346.55    142.40 o 
 -26   8   2     1500.93     1652.38    115.94 o 
 -24   8   2       20.47      170.86     89.43 o 
 -22   8   2        2.21      208.49     59.46 o 
 -20   8   2      664.38      668.13     71.66 o 
 -18   8   2     1955.69     1744.07     93.71 o 
 -16   8   2     2194.85     2216.36     99.39 o 
 -14   8   2      246.40      406.96     59.05 o 
 -12   8   2     7662.44     8067.18    190.46 o 
 -10   8   2     1844.73     1719.72     81.14 o 
  -8   8   2     2985.68     3324.30     91.17 o 
  -6   8   2      597.18      710.40     84.74 o 
  -4   8   2     2511.32     2762.65     86.90 o 
  -2   8   2     2290.49     2443.65     81.09 o 
   0   8   2      534.50      583.49     39.66 o 
   2   8   2    27567.66    29977.60    427.74 o 
   4   8   2       16.69      -24.53     24.53 o 
   6   8   2     6130.17     6382.37    108.70 o 
   8   8   2       45.58       40.35     25.76 o 
  10   8   2     1763.71     1674.56     89.61 o 
  12   8   2    10513.82    10135.55    196.53 o 
  14   8   2      514.34      467.57     66.16 o 
  16   8   2        4.34       33.34     69.91 o 
  18   8   2     1608.04     1439.72    120.96 o 
  20   8   2     1086.70     1126.78    131.99 o 
  22   8   2       73.93      -79.16     91.20 o 
  24   8   2      184.44       91.60    106.21 o 
  26   8   2       48.20       58.58    107.77 o 
  28   8   2     2570.01     2106.05    221.38 o 
 -29   9   2     1479.19     1300.43    178.92 o 
 -27   9   2      345.97      274.06    168.38 o 
 -25   9   2      214.46      389.51    132.69 o 
 -23   9   2       40.17     -104.99    105.95 o 
 -21   9   2      131.23       71.01     67.39 o 
 -19   9   2       92.75      123.86     76.74 o 
 -17   9   2     1142.74     1105.52    177.28 o 
 -15   9   2     5159.45     5371.98    183.23 o 
 -13   9   2      637.06      726.99    105.76 o 
 -11   9   2     3436.19     3608.10    141.97 o 
  -9   9   2     5872.13     6287.35    187.95 o 
  -7   9   2     1172.59     1395.18     69.11 o 
  -5   9   2      291.23      297.01     43.60 o 
  -3   9   2     4075.82     4542.26    144.42 o 
  -1   9   2      803.07      919.32     74.40 o 
   1   9   2     6038.07     6390.81    180.65 o 
   3   9   2     3342.10     3555.15    117.47 o 
   5   9   2        7.28      -40.66     40.66 o 
   7   9   2        9.84      -39.65     39.65 o 
   9   9   2    15456.78    15834.30    316.16 o 
  11   9   2     2368.61     2334.22    106.92 o 
  13   9   2      236.57      181.66     67.88 o 
  15   9   2     5530.40     5292.93    240.39 o 
  17   9   2     1152.51     1156.17    138.87 o 
  19   9   2        3.62        1.18    135.18 o 
  21   9   2        0.51      -12.38    114.42 o 
  23   9   2       55.80        9.42    235.97 o 
  25   9   2      970.08     1190.49    175.71 o 
  27   9   2     1197.78      984.03    313.64 o 
 -28  10   2       38.49      175.06    126.82 o 
 -26  10   2      539.97      262.39    250.50 o 
 -24  10   2      419.35      188.82    122.39 o 
 -22  10   2     1481.18     1479.81    169.89 o 
 -20  10   2     2138.37     2149.15    184.77 o 
 -18  10   2     3065.24     2821.64    141.43 o 
 -16  10   2      112.01       71.12     90.97 o 
 -14  10   2     8694.90     9306.38    479.41 o 
 -12  10   2     9327.74     9846.56    285.57 o 
 -10  10   2       59.57      167.95     77.21 o 
  -8  10   2     1684.68     1819.58    128.12 o 
  -6  10   2    11305.10    12112.21    365.39 o 
  -4  10   2      228.23      209.97     55.18 o 
  -2  10   2     2388.81     2496.14    111.73 o 
   0  10   2     2255.75     2446.80    111.65 o 
   2  10   2      221.94      172.60     56.64 o 
   4  10   2     2206.40     2385.02    111.35 o 
   6  10   2    10190.87    10691.86    262.81 o 
   8  10   2     2795.88     2714.61    119.31 o 
  10  10   2     2823.79     2735.80    117.79 o 
  12  10   2    14301.63    13130.79    392.22 o 
  14  10   2      822.24     1021.56    180.83 o 
  16  10   2      782.63      581.04    171.94 o 
  18  10   2       74.62       62.25    154.15 o 
  20  10   2     1320.30     1318.01    225.30 o 
  22  10   2      100.69      180.24    177.87 o 
  24  10   2     1137.23     1045.87    234.79 o 
  26  10   2     1937.17     1638.18    263.25 o 
 -27  11   2      250.86      498.74    179.65 o 
 -25  11   2      145.77       87.16    183.80 o 
 -23  11   2      929.85      297.63    194.47 o 
 -21  11   2       22.05      309.49    177.87 o 
 -19  11   2      355.67      554.77    200.40 o 
 -17  11   2      738.70      749.26    109.46 o 
 -15  11   2     5942.30     6147.11    248.61 o 
 -13  11   2       65.50      -68.24    106.43 o 
 -11  11   2     2939.08     3077.55    172.73 o 
  -9  11   2     5437.26     6026.81    240.12 o 
  -7  11   2     1416.03     1693.28    135.05 o 
  -5  11   2     4958.24     5498.87    227.42 o 
  -3  11   2     5677.00     5818.50    234.11 o 
  -1  11   2     1380.90     1334.39     89.02 o 
   1  11   2       58.46       83.99     56.26 o 
   3  11   2     5623.45     5567.35    176.79 o 
   5  11   2      106.89       27.59     84.05 o 
   7  11   2      266.87      106.33     57.84 o 
   9  11   2    10559.40    10476.40    266.17 o 
  11  11   2     4727.88     4608.03    355.44 o 
  13  11   2      516.78      289.93    162.45 o 
  15  11   2     6020.70     5769.49    373.53 o 
  17  11   2     2590.98     2694.72    272.14 o 
  19  11   2      557.16      288.15    184.39 o 
  21  11   2       84.85     -155.34    155.34 o 
  23  11   2       48.66       17.79    185.58 o 
 -24  12   2       59.61     -151.78    170.75 o 
 -22  12   2      426.47      471.35    195.06 o 
 -20  12   2     2659.23     2054.39    263.25 o 
 -18  12   2     2227.24     2659.29    174.35 o 
 -16  12   2       65.10       74.04     88.16 o 
 -14  12   2     1832.17     1794.59    265.03 o 
 -12  12   2     5083.90     5031.99    228.85 o 
 -10  12   2      139.49      112.81    100.20 o 
  -8  12   2     2771.55     2810.98    172.78 o 
  -6  12   2     4798.43     5014.21    224.79 o 
  -4  12   2     2455.18     2726.61    389.53 o 
  -2  12   2     3089.45     3167.54    183.96 o 
   0  12   2        9.46      -24.81     93.68 o 
   2  12   2      219.56      155.98     97.53 o 
   4  12   2      103.38       -7.40     79.44 o 
   6  12   2     5114.96     5586.79    231.45 o 
   8  12   2      182.78      124.64     85.87 o 
  10  12   2      884.35      724.40    103.10 o 
  12  12   2     6405.88     6290.05    387.16 o 
  14  12   2     2152.32     1833.83    249.02 o 
  16  12   2     4264.90     4690.41    361.07 o 
  18  12   2      850.97      709.11    215.81 o 
  20  12   2      577.10      729.26    217.00 o 
  22  12   2      757.90      723.93    231.82 o 
 -23  13   2       12.28       40.91    188.54 o 
 -21  13   2      169.79       69.96    180.24 o 
 -19  13   2      605.65      294.67    184.98 o 
 -17  13   2     1828.78     1577.25    144.36 o 
 -15  13   2     1428.44     1222.80    137.33 o 
 -13  13   2       93.74       97.24     96.11 o 
 -11  13   2     2139.93     2086.63    163.77 o 
  -9  13   2     8588.06     8339.14    310.61 o 
  -7  13   2      201.53      150.17     94.41 o 
  -5  13   2      522.02      579.04    129.84 o 
  -3  13   2     1534.44     1815.66    209.00 o 
  -1  13   2      241.61      290.62    173.42 o 
   1  13   2       15.97       -7.20     89.90 o 
   3  13   2      495.86      472.29    105.96 o 
   5  13   2     1579.04     1741.41    146.70 o 
   7  13   2      595.88      595.80    109.82 o 
   9  13   2     5319.36     5318.29    367.60 o 
  11  13   2      676.00      508.11    183.21 o 
  13  13   2      981.26      441.71    192.10 o 
  15  13   2     3643.12     3416.28    316.61 o 
  17  13   2     1319.00     1289.55    234.19 o 
  19  13   2      184.03     -150.60    167.20 o 
 -20  14   2       85.77        0.59    179.65 o 
 -18  14   2      631.46      496.26    198.03 o 
 -16  14   2       46.58      -87.63     87.63 o 
 -14  14   2      587.41      498.06    149.71 o 
 -12  14   2     3051.25     3083.93    195.74 o 
 -10  14   2     1716.17     1821.89    255.84 o 
  -8  14   2     3539.93     3751.31    209.21 o 
  -6  14   2      962.94     1034.54    135.45 o 
  -4  14   2      483.36      468.70    116.70 o 
  -2  14   2      636.81      520.05    119.27 o 
   0  14   2       48.09       68.96     97.41 o 
   2  14   2      506.11      475.97    113.34 o 
   4  14   2      166.17       -4.80     95.15 o 
   6  14   2     8182.32     8733.67    395.76 o 
   8  14   2      518.96      475.50    190.32 o 
  10  14   2      413.59      267.99    181.43 o 
  12  14   2     3666.84     3413.31    317.20 o 
  14  14   2     2253.28     1939.96    270.36 o 
  16  14   2      195.00      250.80    198.03 o 
 -17  15   2     1431.13     1265.84    244.27 o 
 -15  15   2     1861.50     1661.23    158.84 o 
 -13  15   2      224.68      147.40    109.12 o 
 -11  15   2     2423.60     2500.02    268.58 o 
  -9  15   2     6966.31     7350.55    302.64 o 
  -7  15   2      222.33      123.29    105.83 o 
  -5  15   2      398.61      243.34    114.06 o 
  -3  15   2      612.48      636.36    229.15 o 
  -1  15   2       22.21      -98.70     99.55 o 
   1  15   2      169.30       50.89    103.02 o 
   3  15   2      854.51     1062.03    138.34 o 
   5  15   2      608.67      471.80    197.73 o 
   7  15   2     1907.46     2055.58    268.58 o 
   9  15   2     1659.07     1349.43    236.57 o 
  11  15   2     1161.25     1020.38    230.64 o 
  13  15   2     1937.81     1666.04    264.43 o 
 -12  16   2      986.84      742.41    138.02 o 
 -10  16   2     1770.00     1702.47    168.54 o 
  -8  16   2      624.52      517.38    155.34 o 
  -6  16   2      875.01      855.97    140.86 o 
  -4  16   2       14.00     -101.68    162.45 o 
  -2  16   2      215.24       18.46    111.52 o 
   0  16   2        3.39      -12.60    105.83 o 
   2  16   2        8.53       46.94    105.82 o 
   4  16   2        3.55      116.21    176.68 o 
   6  16   2     2395.12     2614.09    287.56 o 
   8  16   2      127.02      168.38    185.58 o 
 -35   1   3      350.35      431.98     92.67 o 
 -33   1   3       92.78      178.23     78.21 o 
 -31   1   3      157.51      130.84     73.84 o 
 -29   1   3      141.03      174.41     70.43 o 
 -27   1   3       28.94      -19.24     56.81 o 
 -25   1   3       73.62       22.74     52.59 o 
 -23   1   3     1179.43     1015.73     61.60 o 
 -21   1   3      470.18      377.27     37.59 o 
 -19   1   3     2205.79     2022.88     57.21 o 
 -17   1   3      392.59      269.86     35.19 o 
 -15   1   3      294.23      372.37     29.33 o 
 -13   1   3     9825.67     9646.30    130.42 o 
 -11   1   3      658.21      657.23     25.42 o 
  -9   1   3     2864.78     2954.87     49.79 o 
  -7   1   3     2177.79     2256.66     63.63 o 
  -5   1   3       18.13      -18.50     18.50 o 
  -3   1   3     6124.76     6440.38    159.53 o 
  -1   1   3     5000.85     4842.63    124.10 o 
   1   1   3    26530.79    26764.91    793.05 o 
   3   1   3       24.35       -1.94     11.88 o 
   5   1   3     2549.73     2716.37     52.15 o 
   7   1   3     5598.42     6075.70    100.73 o 
   9   1   3     1472.79     1583.07     64.14 o 
  11   1   3     3238.18     3343.19     75.06 o 
  13   1   3     2999.63     2824.74    108.55 o 
  15   1   3      856.70      813.37     63.45 o 
  17   1   3      482.49      392.21     57.30 o 
  19   1   3      534.91      448.34     78.99 o 
  21   1   3      103.07       89.87     72.98 o 
  23   1   3       62.08       80.10     79.86 o 
  25   1   3      867.23      857.94    115.29 o 
  27   1   3       28.33      109.44    101.74 o 
  29   1   3      271.64      422.76    100.65 o 
  31   1   3       89.09      185.50     88.54 o 
 -34   2   3        5.70      107.18     79.45 o 
 -32   2   3        4.15       32.01     74.00 o 
 -30   2   3     1120.84     1078.48    126.21 o 
 -28   2   3     1578.65     1427.39     93.73 o 
 -26   2   3      592.93      644.34     79.06 o 
 -24   2   3      426.09      543.65     54.87 o 
 -22   2   3     1480.05     1478.38     64.70 o 
 -20   2   3    17012.51    15365.78    215.57 o 
 -18   2   3      689.03      788.13     47.19 o 
 -16   2   3     1191.98     1141.23     42.26 o 
 -14   2   3     2334.63     2431.62     56.10 o 
 -12   2   3      883.30      897.23     32.79 o 
 -10   2   3     1170.91     1216.42     32.89 o 
  -8   2   3       55.99      -13.66     13.66 o 
  -6   2   3     2540.00     2442.02     59.19 o 
  -4   2   3     3218.55     3053.53    100.47 o 
  -2   2   3     3308.79     3186.09     81.67 o 
   0   2   3    20795.48    23072.82    482.74 o 
   2   2   3     3837.06     3813.29    134.10 o 
   4   2   3    12296.93    12715.84    207.61 o 
   6   2   3      121.81      233.16     33.58 o 
   8   2   3     6939.55     7428.54    112.14 o 
  10   2   3     3773.42     3618.05     80.10 o 
  12   2   3     9460.51     9160.21    149.58 o 
  14   2   3     8983.54     8609.90    165.53 o 
  16   2   3     1959.92     1850.62     85.05 o 
  18   2   3     4111.60     3980.90    154.41 o 
  20   2   3     1712.61     1892.19    189.73 o 
  22   2   3     2410.77     2225.43    250.74 o 
  24   2   3      475.08      559.20    103.19 o 
  26   2   3     2171.53     2449.12    160.41 o 
  28   2   3       20.36      104.59     85.81 o 
  30   2   3      235.14      159.81     99.58 o 
 -35   3   3       29.18        9.91     80.75 o 
 -33   3   3      407.31      419.05     85.74 o 
 -31   3   3      512.73      416.44     99.65 o 
 -29   3   3     2113.47     2165.58    110.39 o 
 -27   3   3     2728.30     2732.59    127.37 o 
 -25   3   3     3541.70     3354.49    122.22 o 
 -23   3   3     1937.50     2054.44     81.98 o 
 -21   3   3     6413.21     5685.39    121.13 o 
 -19   3   3    12012.77    11192.31    171.22 o 
 -17   3   3     3098.34     2827.59     67.70 o 
 -15   3   3     1288.48     1236.16     43.29 o 
 -13   3   3     2177.93     2272.78     54.07 o 
 -11   3   3     4063.04     4152.49     68.48 o 
  -9   3   3    12688.37    13316.21    160.08 o 
  -7   3   3     8000.68     8189.15    155.47 o 
  -5   3   3    10762.05    10557.59    182.48 o 
  -3   3   3       81.03      159.05     17.46 o 
  -1   3   3    10904.70    11202.48    216.40 o 
   1   3   3      784.01      799.08     46.77 o 
   3   3   3      828.03      841.62     38.47 o 
   5   3   3    10768.38    11379.83    172.61 o 
   7   3   3       53.97      121.76     19.17 o 
   9   3   3      725.17      611.34     32.35 o 
  11   3   3     8045.85     7964.90    148.50 o 
  13   3   3     5594.52     5798.86    127.53 o 
  15   3   3     1293.99     1332.57     77.11 o 
  17   3   3     4294.03     4412.37    132.92 o 
  19   3   3     1536.56     1579.88    107.58 o 
  21   3   3      595.76      710.25    110.14 o 
  23   3   3       47.23      -45.75     95.90 o 
  25   3   3      284.55      242.76     83.57 o 
  27   3   3       90.83      221.27     89.89 o 
  29   3   3     2373.88     2586.99    149.61 o 
  31   3   3       38.04        4.27     96.27 o 
 -34   4   3       50.67       68.52     76.95 o 
 -32   4   3     1674.85     1696.00    111.18 o 
 -30   4   3     1081.62     1152.98     94.72 o 
 -28   4   3     3748.58     3656.39    151.18 o 
 -26   4   3     2418.64     2515.04    106.47 o 
 -24   4   3     3675.80     3445.22     99.95 o 
 -22   4   3     6660.02     6375.86    133.26 o 
 -20   4   3     1669.23     1677.50     86.56 o 
 -18   4   3      668.55      603.74     45.99 o 
 -16   4   3     6022.33     5576.69    103.25 o 
 -14   4   3      530.94      562.78     39.75 o 
 -12   4   3     7427.37     7500.29    135.03 o 
 -10   4   3    23001.81    25091.00    316.08 o 
  -8   4   3    14834.19    16094.15    206.73 o 
  -6   4   3    18776.27    20328.83    356.25 o 
  -4   4   3     8412.48     7226.30    164.97 o 
  -2   4   3     5631.45     5625.79    140.01 o 
   0   4   3     3206.04     3495.40     74.10 o 
   2   4   3     1732.42     1408.49     41.02 o 
   4   4   3    29435.69    31889.17    499.45 o 
   6   4   3      109.06      175.33     23.05 o 
   8   4   3      317.53      322.58     27.11 o 
  10   4   3      900.72     1018.80     46.21 o 
  12   4   3     1696.64     1816.85     69.41 o 
  14   4   3     2901.63     2887.74     91.45 o 
  16   4   3     6324.23     6577.58    147.60 o 
  18   4   3     2238.90     2370.29    116.79 o 
  20   4   3     3086.08     3294.82    147.43 o 
  22   4   3      975.19      845.01     88.32 o 
  24   4   3       32.21       85.85     80.71 o 
  26   4   3      126.44       80.76     80.85 o 
  28   4   3        4.71      -49.09     83.63 o 
  30   4   3      846.18      676.49    112.91 o 
 -33   5   3     1386.07     1292.88    126.78 o 
 -31   5   3      529.73      635.46     93.59 o 
 -29   5   3     2028.35     2082.69    120.74 o 
 -27   5   3     4175.59     4214.93    196.61 o 
 -25   5   3     8559.26     8385.46    188.44 o 
 -23   5   3     4530.83     4400.52    117.53 o 
 -21   5   3     2004.88     2032.16    101.38 o 
 -19   5   3     4592.47     4425.34    113.95 o 
 -17   5   3     3024.43     2925.15    102.53 o 
 -15   5   3        0.97      -26.92     26.92 o 
 -13   5   3       21.92       17.75     23.62 o 
 -11   5   3     3008.75     2758.26     71.95 o 
  -9   5   3    20088.55    21417.06    319.18 o 
  -7   5   3    14569.83    15544.62    337.35 o 
  -5   5   3    10059.65    10655.83    231.35 o 
  -3   5   3     3552.34     3213.75     79.55 o 
  -1   5   3    30822.67    33595.57    507.26 o 
   1   5   3     6821.72     6190.92    118.07 o 
   3   5   3     8167.61     9108.63    240.90 o 
   5   5   3     7067.07     8154.07    124.57 o 
   7   5   3      323.37      410.85     50.90 o 
   9   5   3     5130.54     4950.89     99.77 o 
  11   5   3       21.24       -5.86     30.73 o 
  13   5   3     2301.85     2192.37     78.84 o 
  15   5   3    14680.58    14294.50    245.58 o 
  17   5   3    18351.84    17785.76    326.18 o 
  19   5   3    14639.54    15280.93    299.75 o 
  21   5   3     3048.74     2984.98    125.85 o 
  23   5   3     2663.61     2888.99    132.85 o 
  25   5   3     1995.43     2076.19    202.01 o 
  27   5   3     1141.50     1204.07    115.11 o 
  29   5   3      414.85      404.72    101.29 o 
 -32   6   3      991.00      946.35    175.95 o 
 -30   6   3     1384.06     1384.30    108.04 o 
 -28   6   3     3894.02     3621.92    167.43 o 
 -26   6   3     4274.10     4613.14    155.61 o 
 -24   6   3     4164.29     3894.19    116.01 o 
 -22   6   3     8217.23     8268.36    256.05 o 
 -20   6   3      527.08      610.79     77.80 o 
 -18   6   3        7.20       51.66     69.89 o 
 -16   6   3      496.33      469.74     77.69 o 
 -14   6   3      210.98      209.26     36.86 o 
 -12   6   3     4951.29     5144.61    138.01 o 
 -10   6   3     5954.69     5912.43    108.14 o 
  -8   6   3    10190.08    10349.80    156.98 o 
  -6   6   3    14222.60    14997.00    274.26 o 
  -4   6   3    16078.75    16140.62    241.63 o 
  -2   6   3    18861.78    20376.81    297.28 o 
   0   6   3    12101.43    13123.29    200.89 o 
   2   6   3    15432.73    15329.90    333.73 o 
   4   6   3     6804.14     7732.77    113.49 o 
   6   6   3     1317.27     1582.30     48.33 o 
   8   6   3      739.12      819.19     34.78 o 
  10   6   3     1452.86     1602.26     54.29 o 
  12   6   3      174.08      130.48     35.38 o 
  14   6   3    17207.11    17381.32    260.20 o 
  16   6   3    17706.22    17599.42    269.28 o 
  18   6   3     7167.05     7354.64    183.98 o 
  20   6   3     7192.39     7380.80    193.28 o 
  22   6   3      657.29      670.78     86.47 o 
  24   6   3      785.14      841.41     97.48 o 
  26   6   3        4.61      -76.87     76.87 o 
  28   6   3      266.72      208.02     92.27 o 
 -33   7   3       30.85     -186.76    186.76 o 
 -31   7   3      931.03      884.37    116.20 o 
 -29   7   3     1090.88     1099.16    114.77 o 
 -27   7   3     4765.59     4629.13    158.40 o 
 -25   7   3     5395.35     5246.51    161.98 o 
 -23   7   3     3296.18     2966.29    102.48 o 
 -21   7   3     2504.73     2459.57    100.67 o 
 -19   7   3     4678.20     4668.30    222.91 o 
 -17   7   3        3.68      -16.33     45.33 o 
 -15   7   3       40.81      -14.88     37.66 o 
 -13   7   3     2671.71     2634.13     87.77 o 
 -11   7   3     2373.36     2465.99     85.09 o 
  -9   7   3     8736.75     9267.21    163.60 o 
  -7   7   3    25786.70    27175.22    392.36 o 
  -5   7   3    12333.76    13261.06    210.31 o 
  -3   7   3    12490.97    13475.77    330.00 o 
  -1   7   3    16719.34    18332.54    274.15 o 
   1   7   3    30904.20    32310.05    454.04 o 
   3   7   3      159.44      167.41     28.83 o 
   5   7   3     2535.22     2579.69     67.10 o 
   7   7   3      672.28      708.27     49.63 o 
   9   7   3     4289.16     4760.54     90.41 o 
  11   7   3       58.38       40.54     35.79 o 
  13   7   3     1918.32     1891.78     75.02 o 
  15   7   3    10619.52    10505.73    215.41 o 
  17   7   3     6568.15     6859.82    156.32 o 
  19   7   3     5970.21     6455.28    200.17 o 
  21   7   3       47.44      -26.29     74.03 o 
  23   7   3      225.37      119.46     85.85 o 
  25   7   3      636.04      537.00    123.68 o 
  27   7   3      395.28      501.63    125.90 o 
 -30   8   3     1969.76     2239.94    272.73 o 
 -28   8   3     2834.78     2595.46    172.05 o 
 -26   8   3     1650.22     1654.25    143.44 o 
 -24   8   3     1836.28     1806.94    105.59 o 
 -22   8   3    11319.26    11421.04    233.55 o 
 -20   8   3     1100.35     1040.71     81.23 o 
 -18   8   3       40.24      157.73     51.28 o 
 -16   8   3     2450.50     2384.18    104.47 o 
 -14   8   3     2372.72     2224.60     97.79 o 
 -12   8   3     2870.82     2898.13    113.01 o 
 -10   8   3     2115.82     2527.49     82.79 o 
  -8   8   3     2587.79     2848.53    165.69 o 
  -6   8   3    19447.20    20067.21    303.56 o 
  -4   8   3    12072.49    13060.21    245.75 o 
  -2   8   3     1341.84     1540.59     89.44 o 
   0   8   3     6007.90     6296.19    123.96 o 
   2   8   3     9905.14    11186.21    187.09 o 
   4   8   3     2143.67     2319.45     76.85 o 
   6   8   3       64.71       76.47     27.74 o 
   8   8   3       23.56       68.43     25.53 o 
  10   8   3     1619.87     1695.38     68.59 o 
  12   8   3     1678.08     1845.33     74.63 o 
  14   8   3    10174.77     9719.70    186.91 o 
  16   8   3     4346.64     4544.90    137.03 o 
  18   8   3     2347.79     2197.83    141.75 o 
  20   8   3     4562.00     4857.47    209.64 o 
  22   8   3     3400.72     2988.47    177.92 o 
  24   8   3      850.21      872.69    149.12 o 
  26   8   3       46.49       63.00    110.25 o 
 -29   9   3      672.75      524.25    150.66 o 
 -27   9   3     1481.04     1240.97    337.06 o 
 -25   9   3      821.05      681.88    143.45 o 
 -23   9   3      637.31      372.65     80.79 o 
 -21   9   3      784.52      734.72     89.44 o 
 -19   9   3     1395.99     1687.52    112.48 o 
 -17   9   3      305.31      388.32    151.77 o 
 -15   9   3     3638.28     3730.88    152.02 o 
 -13   9   3     3451.11     3011.65    133.41 o 
 -11   9   3      674.59      707.81     77.28 o 
  -9   9   3     1273.82     1637.74     78.77 o 
  -7   9   3    12418.50    13100.67    262.39 o 
  -5   9   3     7436.71     7796.89    176.77 o 
  -3   9   3       41.60      -10.72     37.94 o 
  -1   9   3      772.91      776.01     60.58 o 
   1   9   3    11382.15    12320.96    258.36 o 
   3   9   3     2672.12     2644.86    121.09 o 
   5   9   3     3676.47     3544.01    115.52 o 
   7   9   3       57.74       75.86     44.09 o 
   9   9   3     1538.32     1663.31     83.63 o 
  11   9   3     3467.05     3531.49    242.37 o 
  13   9   3     3408.45     2977.20    148.19 o 
  15   9   3      434.13      271.53     68.10 o 
  17   9   3     2291.01     2071.20    138.17 o 
  19   9   3     1238.49     1147.80    122.08 o 
  21   9   3     1477.99     1466.52    261.76 o 
  23   9   3     1079.89      864.59    158.93 o 
  25   9   3     1510.32     1517.49    193.15 o 
 -28  10   3      173.99      257.39    139.36 o 
 -26  10   3      206.97      286.84    159.79 o 
 -24  10   3       14.99       28.62    114.79 o 
 -22  10   3     4988.68     4969.96    190.72 o 
 -20  10   3       28.52      117.34     69.24 o 
 -18  10   3      161.78      201.07     70.87 o 
 -16  10   3      173.04      348.42     75.06 o 
 -14  10   3     1326.50     1054.14     94.48 o 
 -12  10   3     3337.62     3314.28    142.62 o 
 -10  10   3      596.77      741.91     78.49 o 
  -8  10   3      902.62      779.91     61.67 o 
  -6  10   3     8234.46     8173.23    249.48 o 
  -4  10   3     7499.24     8287.17    258.31 o 
  -2  10   3      141.35      132.61     55.01 o 
   0  10   3     1941.71     2097.47    104.83 o 
   2  10   3     4710.81     5128.47    161.84 o 
   4  10   3     2518.75     2705.62    117.26 o 
   6  10   3       17.44       81.38     52.87 o 
   8  10   3       39.19       19.07     49.48 o 
  10  10   3       59.54      -51.50    149.71 o 
  12  10   3     3117.76     3145.10    199.51 o 
  14  10   3     1064.59     1076.08    130.73 o 
  16  10   3      902.45      560.88    179.65 o 
  18  10   3      342.84      246.05    168.98 o 
  20  10   3     1414.89     1043.50    211.07 o 
  22  10   3      995.54      700.80    211.07 o 
  24  10   3       61.19       91.90    186.17 o 
 -27  11   3      122.52      226.49    184.98 o 
 -25  11   3     1858.01     1530.11    283.41 o 
 -23  11   3       24.68       19.61    112.12 o 
 -21  11   3      916.88     1001.28    150.06 o 
 -19  11   3     4850.74     4922.49    190.41 o 
 -17  11   3      356.61      499.04    102.00 o 
 -15  11   3      160.28      103.59     85.32 o 
 -13  11   3       24.42       -2.04    104.05 o 
 -11  11   3       23.55       -5.22     71.02 o 
  -9  11   3      515.42      427.52     93.02 o 
  -7  11   3     2264.08     2207.87    376.79 o 
  -5  11   3      727.68      759.67    106.28 o 
  -3  11   3     1178.66     1271.19     90.55 o 
  -1  11   3     3146.10     3430.39    164.32 o 
   1  11   3     4098.76     4215.22    151.94 o 
   3  11   3      191.02      135.23     83.44 o 
   5  11   3     1011.24      966.71    128.91 o 
   7  11   3        0.22      -18.40     52.31 o 
   9  11   3     1303.44     1621.54    132.40 o 
  11  11   3      192.08      264.89     93.30 o 
  13  11   3     1285.97     1086.19    197.43 o 
  15  11   3      902.71      886.97    195.66 o 
  17  11   3     1191.86      412.06    180.24 o 
  19  11   3      489.94      388.94    183.80 o 
  21  11   3       46.49       12.45    170.75 o 
  23  11   3       53.90       13.04    180.24 o 
 -24  12   3       44.08       -8.89    180.83 o 
 -22  12   3      439.76      301.19    200.40 o 
 -20  12   3      159.23      148.31     94.00 o 
 -18  12   3        6.60       24.32    136.66 o 
 -16  12   3      249.40      162.00    165.71 o 
 -14  12   3     1019.33     1018.19    126.50 o 
 -12  12   3     1000.17     1123.37    125.93 o 
 -10  12   3       81.30       16.70     80.79 o 
  -8  12   3       85.01       35.83     81.91 o 
  -6  12   3       32.33       49.54     82.73 o 
  -4  12   3     1600.59     1975.89    230.34 o 
  -2  12   3     1097.32     1055.49    121.55 o 
   0  12   3      860.56      885.97     84.77 o 
   2  12   3      851.59      774.31    107.32 o 
   4  12   3      169.38      147.96     63.20 o 
   6  12   3     2477.69     2585.21    127.36 o 
   8  12   3      993.96      955.43    117.67 o 
  10  12   3      280.05      337.19     97.73 o 
  12  12   3        4.16      102.57    160.08 o 
  14  12   3      765.68      259.10    176.68 o 
  16  12   3     1208.93     1431.25    236.57 o 
  18  12   3      403.39      122.73    179.65 o 
  20  12   3      828.99      655.74    217.59 o 
 -23  13   3      562.52      427.48    196.84 o 
 -21  13   3      999.73      790.33    214.63 o 
 -19  13   3      171.81       34.12     95.19 o 
 -17  13   3     1438.41     1304.97    156.82 o 
 -15  13   3       38.06      -87.07     87.07 o 
 -13  13   3     1125.66     1253.43    203.96 o 
 -11  13   3      123.73      390.25    317.50 o 
  -9  13   3      173.45      163.84     96.87 o 
  -7  13   3     1048.95      955.65    287.26 o 
  -5  13   3      381.43      491.24    110.59 o 
  -3  13   3      532.00      738.53    116.69 o 
  -1  13   3      638.60      683.97    281.63 o 
   1  13   3       25.35      -55.90     84.34 o 
   3  13   3      386.87      441.57    104.27 o 
   5  13   3      479.86      524.87    105.15 o 
   7  13   3       80.61       62.85    161.86 o 
   9  13   3       53.94     -115.02    147.63 o 
  11  13   3      397.87       99.01    177.87 o 
  13  13   3     1020.87      540.72    193.88 o 
  15  13   3       55.22      311.27    188.54 o 
  17  13   3       38.91       32.61    179.65 o 
  19  13   3      103.66      -91.31    191.51 o 
 -20  14   3      700.57      372.93    189.73 o 
 -18  14   3      481.38      430.25    115.77 o 
 -16  14   3        1.54      -14.86     97.56 o 
 -14  14   3     1118.92     1303.14    179.94 o 
 -12  14   3       80.31       85.07     99.56 o 
 -10  14   3       10.28       75.85     99.94 o 
  -8  14   3      566.15      716.63    125.60 o 
  -6  14   3        4.67      -86.33     93.09 o 
  -4  14   3        1.42       69.20    100.50 o 
  -2  14   3        2.22       32.66    122.43 o 
   0  14   3     2026.01     2187.86    220.85 o 
   2  14   3      113.26      -88.96     88.96 o 
   4  14   3      258.45      140.52    168.38 o 
   6  14   3     2240.24     2611.12    276.29 o 
   8  14   3        5.92       33.80    161.27 o 
  10  14   3      183.38      109.69    176.09 o 
  12  14   3      277.06      117.39    179.65 o 
  14  14   3      342.62      497.44    200.99 o 
  16  14   3      151.02      136.37    198.62 o 
 -17  15   3      322.76      140.05    186.17 o 
 -15  15   3       62.94      -19.59    103.67 o 
 -13  15   3     1148.40     1010.13    139.60 o 
 -11  15   3      253.73      262.44    228.56 o 
  -9  15   3      313.73      223.18    114.12 o 
  -7  15   3        5.32     -132.51    132.51 o 
  -5  15   3      990.30      942.95    158.90 o 
  -3  15   3      914.44     1072.63    240.42 o 
  -1  15   3       63.73      150.09    114.73 o 
   1  15   3      494.05      472.36    220.85 o 
   3  15   3     3806.57     4091.59    340.92 o 
   5  15   3       36.62      -30.83    162.45 o 
   7  15   3       89.01      170.16    170.16 o 
   9  15   3       26.68       61.07    175.50 o 
  11  15   3      258.06      143.48    180.24 o 
  13  15   3      668.25      543.69    211.07 o 
 -12  16   3        1.60     -100.81    100.81 o 
 -10  16   3      396.29      364.22    124.51 o 
  -8  16   3      632.83      721.22    215.22 o 
  -6  16   3      519.59      506.91    127.65 o 
  -4  16   3       19.16       64.33    106.87 o 
  -2  16   3      122.53      165.26    230.04 o 
   0  16   3      153.67       99.61    168.38 o 
   2  16   3        5.66     -126.88    155.93 o 
   4  16   3       11.51       -5.34    169.57 o 
   6  16   3      115.79      133.99    183.21 o 
   8  16   3      634.97      766.02    220.56 o 
 -36   0   4     1842.04     2013.59    177.82 o 
 -34   0   4     3885.15     4511.39    230.34 o 
 -32   0   4       47.60      -21.01     97.72 o 
 -30   0   4     1307.98     1562.17    143.13 o 
 -28   0   4     2825.43     2766.81    160.86 o 
 -26   0   4    16431.73    15850.80    402.34 o 
 -24   0   4     3023.80     3201.34    117.59 o 
 -22   0   4     3170.07     2626.39    182.86 o 
 -20   0   4    44482.89    40253.71    639.83 o 
 -18   0   4    19681.29    18703.15    351.05 o 
 -16   0   4    15386.07    14505.43    278.68 o 
 -14   0   4     2249.22     2028.19     76.54 o 
 -12   0   4     3401.80     3992.09    101.19 o 
 -10   0   4    14829.33    14834.79    265.75 o 
  -8   0   4     5807.17     5688.80    178.80 o 
  -6   0   4    37616.75    39772.96    809.65 o 
  -4   0   4   134377.27   148186.20   3392.01 o 
  -2   0   4   164551.66   181901.36   3216.10 o 
   0   0   4    10926.86     9577.08    205.90 o 
   2   0   4     7882.06     6874.40    142.36 o 
   4   0   4    18455.79    17328.42    315.08 o 
   6   0   4    20475.08    19351.06    348.11 o 
   8   0   4    17874.29    17066.83    288.61 o 
  10   0   4    11015.18    10702.60    226.24 o 
  12   0   4     4249.84     4347.60    122.04 o 
  14   0   4      833.33      835.22     74.53 o 
  16   0   4      751.14      970.56     82.90 o 
  18   0   4    14272.05    14121.92    455.48 o 
  20   0   4     3859.52     4249.35    243.37 o 
  22   0   4      186.16      173.52    113.19 o 
  24   0   4    10805.59    11517.78    447.12 o 
  26   0   4      476.79      351.43    152.40 o 
  28   0   4       57.89      155.29    150.94 o 
  30   0   4      327.54      330.26    181.73 o 
 -35   1   4       23.46      157.09     80.01 o 
 -33   1   4     2226.66     2332.67    123.78 o 
 -31   1   4     1172.79     1119.60     94.45 o 
 -29   1   4     7389.55     7811.60    191.02 o 
 -27   1   4     1716.69     1718.51     92.93 o 
 -25   1   4      313.39      207.10     48.04 o 
 -23   1   4    21441.82    20959.44    284.13 o 
 -21   1   4    24815.46    21439.83    272.05 o 
 -19   1   4    10166.77     9624.33    142.89 o 
 -17   1   4    19518.34    18483.54    233.26 o 
 -15   1   4    11754.63    10868.68    147.65 o 
 -13   1   4    15607.01    14770.34    176.69 o 
 -11   1   4     1261.23     1574.11     38.43 o 
  -9   1   4     1372.05     1513.27     36.83 o 
  -7   1   4     9328.01     9856.26    179.51 o 
  -5   1   4     3665.92     3359.10    141.12 o 
  -3   1   4   540387.13   574743.63  10102.76 o 
  -1   1   4    48010.00    53019.51    947.88 o 
   1   1   4    16192.89    15372.74    254.49 o 
   3   1   4    39556.82    39231.68    475.91 o 
   5   1   4    19995.59    19847.18    236.54 o 
   7   1   4     9898.64     9303.45    165.80 o 
   9   1   4      736.14      812.45     37.54 o 
  11   1   4     7786.55     7793.86    145.27 o 
  13   1   4     1708.32     1615.49     69.38 o 
  15   1   4    11154.01    10964.20    196.59 o 
  17   1   4     2683.15     2831.60    107.44 o 
  19   1   4      186.06      177.85    100.29 o 
  21   1   4    21020.92    21547.71    456.37 o 
  23   1   4     4976.46     5478.32    298.91 o 
  25   1   4     3063.41     3446.64    178.93 o 
  27   1   4     1306.36     1249.81    139.07 o 
  29   1   4      542.95      409.54    179.88 o 
 -36   2   4       12.18      161.19     82.27 o 
 -34   2   4      191.91      313.14     82.20 o 
 -32   2   4      320.29      233.16     76.29 o 
 -30   2   4      434.36      368.88     75.18 o 
 -28   2   4     2718.01     3025.83    118.58 o 
 -26   2   4    15068.38    14847.67    272.51 o 
 -24   2   4     2186.18     2274.34     87.03 o 
 -22   2   4      499.13      396.31     38.06 o 
 -20   2   4     7560.91     7377.39    120.78 o 
 -18   2   4    20330.42    19171.79    243.58 o 
 -16   2   4     2382.85     2312.62     55.35 o 
 -14   2   4     3102.54     2869.75     65.34 o 
 -12   2   4        5.14       16.88     16.03 o 
 -10   2   4     8037.69     7856.45     98.38 o 
  -8   2   4     7641.37     7952.46    116.73 o 
  -6   2   4    44621.39    46343.78    738.51 o 
  -4   2   4    15766.34    15823.34    267.79 o 
  -2   2   4     7280.84     7122.60    134.44 o 
   0   2   4    21737.74    20639.43    373.81 o 
   2   2   4     1391.21     1168.68     33.09 o 
   4   2   4    18611.86    18717.85    247.81 o 
   6   2   4     8154.67     7830.52    123.70 o 
   8   2   4     5863.23     5609.48     88.15 o 
  10   2   4    10555.21    10370.21    164.51 o 
  12   2   4     5080.40     4946.74    113.16 o 
  14   2   4     8535.97     8326.94    165.27 o 
  16   2   4      222.74      161.75     49.22 o 
  18   2   4    16813.88    17724.15    329.99 o 
  20   2   4     8072.52     8061.50    235.23 o 
  22   2   4      305.13      138.75     84.26 o 
  24   2   4    11182.98    11095.84    309.45 o 
  26   2   4     2844.00     2966.59    185.87 o 
  28   2   4     3100.68     3317.12    215.09 o 
  30   2   4      967.23     1161.10    129.15 o 
 -35   3   4      286.57      473.97     99.85 o 
 -33   3   4       11.82       99.70     74.58 o 
 -31   3   4     2860.59     2897.18    157.94 o 
 -29   3   4     3297.88     3292.59    136.73 o 
 -27   3   4      487.46      364.30     65.79 o 
 -25   3   4     2063.88     1826.95     76.19 o 
 -23   3   4    13814.27    13121.37    215.23 o 
 -21   3   4      595.40      491.51     39.78 o 
 -19   3   4      404.71      402.56     36.04 o 
 -17   3   4     9867.25     9179.92    130.24 o 
 -15   3   4       91.25       77.99     22.81 o 
 -13   3   4     9803.08     9693.03    127.31 o 
 -11   3   4     1752.54     1920.36     43.04 o 
  -9   3   4    30359.85    32884.05    385.39 o 
  -7   3   4       22.97       19.79     14.70 o 
  -5   3   4     4247.50     3838.79     89.67 o 
  -3   3   4    15272.18    15005.53    399.39 o 
  -1   3   4     1588.38     1905.14     64.12 o 
   1   3   4    12830.30    12875.14    220.12 o 
   3   3   4    49775.12    53245.60    713.13 o 
   5   3   4    13133.81    13996.84    208.99 o 
   7   3   4     4818.75     4451.93     84.46 o 
   9   3   4      284.16      317.90     31.68 o 
  11   3   4     4632.83     4716.34    109.15 o 
  13   3   4     9999.15     9889.63    183.54 o 
  15   3   4     3939.43     3857.29    109.34 o 
  17   3   4      846.75      862.41     71.78 o 
  19   3   4      748.43      619.36     71.90 o 
  21   3   4     9406.28     9280.34    261.32 o 
  23   3   4      737.13      652.16    179.64 o 
  25   3   4       62.99      117.50     96.87 o 
  27   3   4     2119.21     2241.96    181.03 o 
  29   3   4     1675.43     1639.00    134.15 o 
 -34   4   4      395.09      634.83    113.35 o 
 -32   4   4      194.33      254.20     74.85 o 
 -30   4   4        1.33      129.87     68.90 o 
 -28   4   4     2566.53     2610.52    167.27 o 
 -26   4   4    11374.22    11055.76    199.13 o 
 -24   4   4     2563.82     2446.13     85.20 o 
 -22   4   4      957.42      899.33     56.55 o 
 -20   4   4     6468.23     6532.25    117.23 o 
 -18   4   4    33377.78    32163.44    384.13 o 
 -16   4   4     6555.62     6318.07    100.58 o 
 -14   4   4     2147.50     2197.53     53.32 o 
 -12   4   4     1736.56     1782.55     43.80 o 
 -10   4   4     8060.50     8135.95    123.59 o 
  -8   4   4     8352.25     9268.64    210.16 o 
  -6   4   4    53994.32    59979.37    831.51 o 
  -4   4   4    26196.59    29444.87    692.90 o 
  -2   4   4     1447.87     1332.33     57.58 o 
   0   4   4    64323.40    69034.33   1049.84 o 
   2   4   4     3988.75     4262.02     83.42 o 
   4   4   4    12077.50    13190.57    198.82 o 
   6   4   4     7764.69     7969.82    136.41 o 
   8   4   4     3984.38     3807.70     92.37 o 
  10   4   4     1928.25     2101.52     64.97 o 
  12   4   4     9090.99     8872.74    168.27 o 
  14   4   4     3195.90     3004.20     94.90 o 
  16   4   4       26.92       -8.15     39.88 o 
  18   4   4     8983.14     9065.66    210.03 o 
  20   4   4     1638.19     1623.71    117.57 o 
  22   4   4      434.31      605.79    100.95 o 
  24   4   4     3455.82     3678.84    209.22 o 
  26   4   4      144.12      101.54     86.22 o 
  28   4   4     2023.73     2058.15    138.22 o 
 -35   5   4      216.84     -109.09    182.02 o 
 -33   5   4       84.17      104.41     95.08 o 
 -31   5   4      903.03      979.98    117.39 o 
 -29   5   4     3960.73     3806.77    148.79 o 
 -27   5   4      490.00      541.50     93.16 o 
 -25   5   4     1982.10     1873.24     79.28 o 
 -23   5   4     8709.70     8427.02    160.86 o 
 -21   5   4     2728.14     2766.24     85.05 o 
 -19   5   4      851.85      864.06     64.01 o 
 -17   5   4     9100.06     9053.85    136.37 o 
 -15   5   4      110.58      106.19     26.85 o 
 -13   5   4     3033.35     3054.60     73.89 o 
 -11   5   4        9.76      -22.22     22.22 o 
  -9   5   4     3602.36     3339.15     77.04 o 
  -7   5   4     1363.76     1004.62     41.29 o 
  -5   5   4     1580.78     1613.27    119.17 o 
  -3   5   4    20423.12    20023.16    316.52 o 
  -1   5   4     3819.31     3659.60    130.71 o 
   1   5   4     8036.48     8889.05    157.57 o 
   3   5   4     4872.57     4540.88     85.27 o 
   5   5   4      391.22      414.42     31.32 o 
   7   5   4     1608.62     1556.01     75.35 o 
   9   5   4     2334.92     2252.91     67.55 o 
  11   5   4        1.60      -11.93     27.75 o 
  13   5   4        0.40      -33.49     33.49 o 
  15   5   4     8561.68     8611.86    175.94 o 
  17   5   4      186.57      244.06     50.75 o 
  19   5   4      741.47      762.31    114.27 o 
  21   5   4     3485.87     3461.42    140.70 o 
  23   5   4      578.59      699.29     93.63 o 
  25   5   4       49.26      109.25     82.26 o 
  27   5   4      310.74      205.40     90.52 o 
  29   5   4      706.78      604.74    110.37 o 
 -34   6   4       53.32      311.40     99.69 o 
 -32   6   4      715.56      794.08    112.47 o 
 -30   6   4       23.63       54.43     84.15 o 
 -28   6   4     1067.72      886.35     90.21 o 
 -26   6   4     1322.38     1075.18     73.93 o 
 -24   6   4       19.96       46.94     45.08 o 
 -22   6   4     5729.20     5482.10    132.57 o 
 -20   6   4      157.59      149.53     43.33 o 
 -18   6   4      234.69      171.89     34.40 o 
 -16   6   4      659.51      631.67     69.87 o 
 -14   6   4     5510.00     6033.44    132.75 o 
 -12   6   4     2133.50     2244.86     67.58 o 
 -10   6   4     4512.08     4965.12    120.31 o 
  -8   6   4      131.06       63.20     26.12 o 
  -6   6   4    14845.27    15860.33    240.88 o 
  -4   6   4     4620.74     4625.75     93.21 o 
  -2   6   4      313.98      361.36     29.96 o 
   0   6   4    17091.74    18529.26    300.10 o 
   2   6   4     1937.17     2051.95     59.36 o 
   4   6   4       51.49       53.01     20.25 o 
   6   6   4      365.69      413.77     38.93 o 
   8   6   4     2345.11     2505.05     71.73 o 
  10   6   4       85.54       19.31     30.32 o 
  12   6   4     5086.14     4887.44    118.83 o 
  14   6   4      336.48      408.50     89.05 o 
  16   6   4     4287.90     4346.24    162.63 o 
  18   6   4     5294.81     5343.65    158.78 o 
  20   6   4      450.48      517.51     79.18 o 
  22   6   4     1257.27     1079.34     98.26 o 
  24   6   4      827.09      801.76     98.80 o 
  26   6   4       21.31      -29.95     80.65 o 
  28   6   4       29.00     -108.47    115.87 o 
 -33   7   4        2.86      241.83    110.52 o 
 -31   7   4     1072.40     1100.81    138.96 o 
 -29   7   4     2775.27     2790.98    154.84 o 
 -27   7   4       92.92       58.91     78.57 o 
 -25   7   4     3562.50     3436.13    126.18 o 
 -23   7   4     1679.84     1444.72    102.14 o 
 -21   7   4       56.95      186.57     59.76 o 
 -19   7   4     2711.55     2946.16     93.02 o 
 -17   7   4      156.82      321.35    192.12 o 
 -15   7   4      200.20      242.50     82.41 o 
 -13   7   4     1399.35     1381.30     64.97 o 
 -11   7   4      208.57      215.70     38.33 o 
  -9   7   4       58.92      -12.58     28.06 o 
  -7   7   4    15288.67    15751.37    245.29 o 
  -5   7   4        2.36      -23.71     23.71 o 
  -3   7   4     9968.97    10684.30    176.76 o 
  -1   7   4     8119.20     8517.92    208.38 o 
   1   7   4       14.15       77.47     25.95 o 
   3   7   4       28.06        7.81     24.60 o 
   5   7   4       37.55       49.97     30.32 o 
   7   7   4       78.10      141.65     59.05 o 
   9   7   4      463.15      375.77     41.24 o 
  11   7   4      750.28      636.66     57.80 o 
  13   7   4      334.84      394.05     54.35 o 
  15   7   4      761.04      743.84     77.53 o 
  17   7   4       10.26       49.95     55.75 o 
  19   7   4     1791.51     1922.04    113.11 o 
  21   7   4     1689.66     1577.05    121.75 o 
  23   7   4        0.90      -81.97     81.97 o 
  25   7   4      226.24      168.11     97.13 o 
  27   7   4       38.08       67.62    110.73 o 
 -32   8   4      677.98      651.10    125.07 o 
 -30   8   4        2.74      115.80    110.36 o 
 -28   8   4      502.97      501.28    116.75 o 
 -26   8   4     1432.47     1390.29    133.13 o 
 -24   8   4       62.03      -34.40     57.57 o 
 -22   8   4     4061.55     3713.72    140.50 o 
 -20   8   4        4.97      663.69     92.07 o 
 -18   8   4      964.45     1115.84    145.74 o 
 -16   8   4      894.77     1477.63    111.13 o 
 -14   8   4        8.85       78.15    114.43 o 
 -12   8   4       61.28      138.08     43.59 o 
 -10   8   4     7608.39     7222.93    152.04 o 
  -8   8   4     2305.24     2736.68     81.73 o 
  -6   8   4      404.42      368.05     38.56 o 
  -4   8   4    10055.01    10328.20    177.66 o 
  -2   8   4      873.44      811.46     61.47 o 
   0   8   4      782.39      783.07     45.48 o 
   2   8   4     7113.46     7574.44    141.28 o 
   4   8   4     2329.10     2353.49     72.56 o 
   6   8   4     1592.95     1414.29     62.80 o 
   8   8   4      332.21      290.23     40.61 o 
  10   8   4      118.64      -34.76     34.76 o 
  12   8   4     4648.07     4524.84    130.80 o 
  14   8   4      996.11     1074.71     91.17 o 
  16   8   4     3023.98     2860.94    114.34 o 
  18   8   4     1824.26     1862.54    120.45 o 
  20   8   4      749.90      613.19    112.17 o 
  22   8   4     1514.68     1712.64    150.66 o 
  24   8   4      139.97       98.44    112.48 o 
  26   8   4       88.61      348.01    120.09 o 
 -31   9   4      349.29      488.10    154.15 o 
 -29   9   4      528.83      358.61    138.14 o 
 -27   9   4      193.99      130.17    131.33 o 
 -25   9   4     3002.71     2729.16    147.92 o 
 -23   9   4      131.98      126.99     69.87 o 
 -21   9   4     1507.06     1510.37    112.54 o 
 -19   9   4     6383.55     6206.21    204.81 o 
 -17   9   4     5153.47     5080.11    205.39 o 
 -15   9   4     1881.58     2269.31    147.64 o 
 -13   9   4      159.81      201.53     47.86 o 
 -11   9   4      162.26       88.62     44.68 o 
  -9   9   4     1666.93     1666.57    106.70 o 
  -7   9   4     8737.56     9294.15    203.83 o 
  -5   9   4      121.84      118.89     40.53 o 
  -3   9   4     1206.18     1318.35     67.61 o 
  -1   9   4     4859.41     5025.02    125.06 o 
   1   9   4     2292.57     2550.28     88.17 o 
   3   9   4       38.24       53.66     30.05 o 
   5   9   4     3599.12     3622.02     94.18 o 
   7   9   4      858.57      816.09     63.35 o 
   9   9   4     2215.85     2206.56     91.36 o 
  11   9   4      252.32       97.57     68.30 o 
  13   9   4      263.18      236.33     85.49 o 
  15   9   4     1279.63     1029.20    159.99 o 
  17   9   4     1957.08     2048.71    132.00 o 
  19   9   4     4278.29     4091.11    227.82 o 
  21   9   4       10.19       71.44    102.09 o 
  23   9   4     1402.45     1584.27    185.55 o 
  25   9   4     1992.35     1750.49    196.94 o 
 -28  10   4     3240.55     3275.98    486.18 o 
 -26  10   4      699.36      712.46    145.27 o 
 -24  10   4     1352.98     1250.37    111.98 o 
 -22  10   4     5556.50     5289.60    288.10 o 
 -20  10   4      479.48      476.33     83.34 o 
 -18  10   4     2262.27     2595.34    138.24 o 
 -16  10   4     3462.05     3579.88    235.47 o 
 -14  10   4     1208.61     1734.71    229.35 o 
 -12  10   4     1436.00     1318.16     97.21 o 
 -10  10   4     2866.06     3198.23    112.67 o 
  -8  10   4      662.14      493.01     57.33 o 
  -6  10   4       16.86       32.28     42.05 o 
  -4  10   4    10116.87    11504.77    289.93 o 
  -2  10   4      672.27      703.38     96.24 o 
   0  10   4       54.34       72.20     77.95 o 
   2  10   4     2746.36     3209.56    156.98 o 
   4  10   4     4820.35     4862.47    143.73 o 
   6  10   4     1090.47     1214.51     97.43 o 
   8  10   4     1313.12     1378.91    104.01 o 
  10  10   4       68.57      -21.78     65.03 o 
  12  10   4     3185.24     2924.81    172.69 o 
  14  10   4       69.34        9.44     82.66 o 
  16  10   4      836.56      814.36    156.52 o 
  18  10   4       43.48       59.29    157.71 o 
  20  10   4      449.69      320.76    183.80 o 
  22  10   4     2885.28     2540.57    295.86 o 
  24  10   4      113.52      269.18    198.03 o 
 -27  11   4      177.79      220.82    259.69 o 
 -25  11   4     1894.60     1776.38    185.36 o 
 -23  11   4      730.95      700.79    143.94 o 
 -21  11   4      669.17      627.98     92.47 o 
 -19  11   4     5395.82     5493.87    208.76 o 
 -17  11   4     1729.49     2041.12    211.77 o 
 -15  11   4     1236.96     1584.50    248.55 o 
 -13  11   4       10.93       29.83     79.33 o 
 -11  11   4      249.51      200.91     86.85 o 
  -9  11   4     1103.70     1149.78    116.70 o 
  -7  11   4     4472.90     4649.27    162.41 o 
  -5  11   4     4979.63     5435.30    260.40 o 
  -3  11   4      930.76      907.31     94.15 o 
  -1  11   4    10292.69    11027.77    274.93 o 
   1  11   4     4348.18     4708.39    160.02 o 
   3  11   4     1238.62     1380.67     92.24 o 
   5  11   4     5618.34     5394.51    552.88 o 
   7  11   4     2598.83     2836.32    163.93 o 
   9  11   4     4540.65     4166.59    197.72 o 
  11  11   4      161.20      134.03     89.89 o 
  13  11   4       38.40      -32.87     88.46 o 
  15  11   4     3559.22     3974.19    314.83 o 
  17  11   4     2622.46     1803.00    244.27 o 
  19  11   4     3473.12     3015.48    298.82 o 
  21  11   4      180.00      165.42    191.51 o 
 -26  12   4       10.51       23.72    183.80 o 
 -24  12   4     1122.90     1097.45    228.27 o 
 -22  12   4     4264.08     4144.74    322.24 o 
 -20  12   4     1597.22     1692.64    172.83 o 
 -18  12   4     3304.65     3196.79    189.91 o 
 -16  12   4     1806.50     1560.67    153.86 o 
 -14  12   4      128.50      119.83    110.28 o 
 -12  12   4     1244.92     1246.70    130.82 o 
 -10  12   4       65.56      148.75    149.41 o 
  -8  12   4       74.70       18.46     83.27 o 
  -6  12   4       28.38       26.40    113.84 o 
  -4  12   4    12259.25    13231.03    321.05 o 
  -2  12   4     3061.72     3209.97    138.69 o 
   0  12   4      378.77      253.79     66.93 o 
   2  12   4     2597.43     2669.00    146.40 o 
   4  12   4     1255.89     1166.34    122.66 o 
   6  12   4     1697.14     1849.87    140.73 o 
   8  12   4      948.47      908.61    115.68 o 
  10  12   4       39.86      117.65     95.72 o 
  12  12   4      208.69      245.06    103.46 o 
  14  12   4      173.42      131.62    163.64 o 
  16  12   4     1534.60     1093.30    219.37 o 
  18  12   4      697.07      502.18    205.14 o 
  20  12   4     1731.32     1350.03    254.35 o 
 -23  13   4      220.03      203.96    189.13 o 
 -21  13   4     1084.05      901.03    306.53 o 
 -19  13   4     6481.40     6588.03    405.54 o 
 -17  13   4     1358.09     1391.09    283.41 o 
 -15  13   4      557.44      451.66    112.28 o 
 -13  13   4      497.48      473.46    110.40 o 
 -11  13   4     3038.48     3277.77    192.54 o 
  -9  13   4        0.12      138.85    134.29 o 
  -7  13   4     2390.15     2933.86    186.35 o 
  -5  13   4     2177.68     2272.23    296.75 o 
  -3  13   4      788.43      970.08    125.09 o 
  -1  13   4     5852.12     6548.29    260.28 o 
   1  13   4     1742.20     1817.62    115.34 o 
   3  13   4      807.16      714.86    108.47 o 
   5  13   4      584.32      434.28    111.17 o 
   7  13   4     2512.35     2422.84    163.79 o 
   9  13   4      568.89      345.74    105.47 o 
  11  13   4        9.53      -58.10    155.34 o 
  13  13   4      726.59      687.17    199.21 o 
  15  13   4      419.30      321.35    193.88 o 
  17  13   4      759.79      328.47    200.99 o 
 -20  14   4     1594.95     1245.75    144.96 o 
 -18  14   4     3086.70     3177.09    197.66 o 
 -16  14   4     2030.42     1634.28    158.05 o 
 -14  14   4       42.90      121.73     98.72 o 
 -12  14   4     2396.31     2498.70    180.40 o 
 -10  14   4      132.80       88.23    100.35 o 
  -8  14   4      587.10      881.92    235.38 o 
  -6  14   4      162.92      128.07    104.11 o 
  -4  14   4     4052.83     4249.62    221.57 o 
  -2  14   4     2648.37     2985.94    187.26 o 
   0  14   4     1693.31     1688.10    148.95 o 
   2  14   4     6259.62     7012.79    426.89 o 
   4  14   4     4381.19     4444.36    344.47 o 
   6  14   4     1442.68     1276.51    222.34 o 
   8  14   4     2235.91     2056.17    256.13 o 
  10  14   4       12.25       32.02    177.28 o 
  12  14   4      805.39      813.46    215.22 o 
  14  14   4       58.81     -162.45    164.83 o 
 -17  15   4      903.63      773.18    133.97 o 
 -15  15   4      422.66      211.61    113.53 o 
 -13  15   4      280.16       17.38    174.61 o 
 -11  15   4      769.15      821.03    136.84 o 
  -9  15   4       25.51       98.76    105.23 o 
  -7  15   4     1114.13      999.09    156.82 o 
  -5  15   4        8.48      -27.73    100.91 o 
  -3  15   4      138.96      -53.58    167.20 o 
  -1  15   4     1406.07     1216.03    221.15 o 
   1  15   4     1006.07      837.76    209.89 o 
   3  15   4     3053.08     3474.97    315.42 o 
   5  15   4      802.77      805.15    212.26 o 
   7  15   4      339.64      -37.35    164.23 o 
   9  15   4      449.83      317.20    187.95 o 
  11  15   4       21.50     -136.96    171.94 o 
 -12  16   4      629.96      485.64    127.70 o 
 -10  16   4     1190.57     1108.65    147.56 o 
  -8  16   4        7.47      -29.84    102.39 o 
  -6  16   4       16.20       23.12    154.75 o 
  -4  16   4      307.06      401.39    183.21 o 
  -2  16   4       72.06      -43.87    164.23 o 
   0  16   4       12.70       68.18    168.38 o 
   2  16   4      930.66      825.91    212.85 o 
   4  16   4     3237.29     3381.29    321.94 o 
   6  16   4      106.47       42.10    178.46 o 
 -35   1   5      203.25      201.21     78.60 o 
 -33   1   5      359.58      503.83     82.65 o 
 -31   1   5      139.88      379.60     81.67 o 
 -29   1   5      282.74      491.67     71.74 o 
 -27   1   5        0.50       59.89     41.49 o 
 -25   1   5       35.02       18.36     33.50 o 
 -23   1   5     2012.97     1873.60     79.22 o 
 -21   1   5        4.54      -25.30     25.30 o 
 -19   1   5      226.11      173.52     32.17 o 
 -17   1   5       17.32      -17.53     22.35 o 
 -15   1   5     2262.59     2194.52     53.82 o 
 -13   1   5     4270.41     4487.71     76.54 o 
 -11   1   5     1470.49     1732.41     42.54 o 
  -9   1   5     2024.69     2263.10     62.55 o 
  -7   1   5     5733.68     6280.66    113.79 o 
  -5   1   5      531.76      593.33     35.62 o 
  -3   1   5    10497.88    11008.01    226.31 o 
  -1   1   5    18272.99    19644.69    274.89 o 
   1   1   5     3291.00     3421.73     75.94 o 
   3   1   5      683.77      728.23     25.44 o 
   5   1   5     1013.99     1092.70     35.15 o 
   7   1   5     2581.35     2660.43     70.28 o 
   9   1   5      162.51      129.49     23.21 o 
  11   1   5     1280.49     1268.80     60.47 o 
  13   1   5     3624.73     3475.88    114.87 o 
  15   1   5      324.51      234.99     43.87 o 
  17   1   5     4537.53     4007.29    133.71 o 
  19   1   5      187.69      117.56     63.21 o 
  21   1   5        8.78      -22.58     75.07 o 
  23   1   5        6.36       -7.71     87.66 o 
  25   1   5        6.25      -55.28     92.75 o 
  27   1   5        2.38      -96.66     96.66 o 
  29   1   5      293.94      287.70    122.06 o 
 -36   2   5      921.54     1004.80    130.82 o 
 -34   2   5      218.32      267.30     77.71 o 
 -32   2   5      309.37      468.56     90.66 o 
 -30   2   5      889.48      932.85    101.86 o 
 -28   2   5       29.61      128.00     65.26 o 
 -26   2   5       74.51      171.44     65.45 o 
 -24   2   5       16.23       47.30     32.67 o 
 -22   2   5      288.56      186.88     36.49 o 
 -20   2   5    10257.44     9648.79    145.94 o 
 -18   2   5     8238.38     7413.75    118.41 o 
 -16   2   5    10926.15    10285.29    138.50 o 
 -14   2   5     3662.27     3169.89     61.03 o 
 -12   2   5    13342.34    13453.96    173.29 o 
 -10   2   5     2838.15     2846.54     52.47 o 
  -8   2   5     3441.63     3327.57     80.24 o 
  -6   2   5     3392.77     3120.71     75.57 o 
  -4   2   5    14576.60    15386.09    264.48 o 
  -2   2   5     1581.17     1535.68     50.12 o 
   0   2   5      198.88      229.42     21.65 o 
   2   2   5     1884.79     1752.35     43.56 o 
   4   2   5     3168.33     3122.96     59.79 o 
   6   2   5     5620.37     5141.07    102.02 o 
   8   2   5     5178.34     5138.33     89.44 o 
  10   2   5     1913.95     1760.67     59.45 o 
  12   2   5     1281.23     1354.44    115.43 o 
  14   2   5     6160.11     5869.40    135.28 o 
  16   2   5     5263.51     4844.12    128.26 o 
  18   2   5     1184.66     1078.15    136.81 o 
  20   2   5      264.25      229.07     97.04 o 
  22   2   5      574.23      470.84     99.30 o 
  24   2   5      578.35      443.68    107.92 o 
  26   2   5      293.56      289.93    110.35 o 
  28   2   5     1120.61     1522.31    154.93 o 
 -35   3   5     3306.68     3615.26    169.40 o 
 -33   3   5       42.88      106.58     79.29 o 
 -31   3   5      520.79      731.72     88.56 o 
 -29   3   5     1659.94     1858.86    111.69 o 
 -27   3   5        4.51       83.29     62.19 o 
 -25   3   5       23.24       23.93     42.51 o 
 -23   3   5       78.21      209.57     51.26 o 
 -21   3   5      229.77      194.37     32.23 o 
 -19   3   5     9575.66     9210.29    134.06 o 
 -17   3   5    20458.91    19181.46    231.86 o 
 -15   3   5    22124.67    20334.58    239.42 o 
 -13   3   5    13778.14    13931.94    169.86 o 
 -11   3   5    12365.68    12193.67    153.11 o 
  -9   3   5    15768.48    15673.28    210.78 o 
  -7   3   5     7901.41     8131.91    162.71 o 
  -5   3   5       51.50       90.13     19.58 o 
  -3   3   5     2382.45     2479.97     74.46 o 
  -1   3   5     4885.43     4608.84    114.11 o 
   1   3   5     6001.34     5821.07     96.00 o 
   3   3   5    15971.05    15940.66    207.07 o 
   5   3   5     3191.01     2709.88     63.25 o 
   7   3   5    13262.89    13202.15    192.70 o 
   9   3   5     9445.60     8902.66    148.98 o 
  11   3   5    11746.59    11385.51    184.49 o 
  13   3   5      625.69      615.87     51.00 o 
  15   3   5     1520.38     1395.13     72.10 o 
  17   3   5     3148.28     3053.86    202.95 o 
  19   3   5       46.36      -75.55     75.55 o 
  21   3   5      357.01      509.17     95.39 o 
  23   3   5      346.46      241.14     99.00 o 
  25   3   5      385.63      393.48    108.97 o 
  27   3   5     2091.28     2233.48    142.26 o 
  29   3   5      952.56     1227.06    126.85 o 
 -36   4   5      822.01      845.47    227.08 o 
 -34   4   5      469.16      531.72    106.44 o 
 -32   4   5     1106.73     1138.32    120.85 o 
 -30   4   5     1954.38     2065.28    106.62 o 
 -28   4   5      791.09      861.15     64.12 o 
 -26   4   5      144.23      272.07     62.96 o 
 -24   4   5      272.25      248.13     53.10 o 
 -22   4   5       35.88      102.04     60.01 o 
 -20   4   5      311.79      343.56     34.41 o 
 -18   4   5     3826.36     3548.37     74.95 o 
 -16   4   5    15315.73    14675.81    185.36 o 
 -14   4   5    17498.40    16889.40    217.74 o 
 -12   4   5    17882.43    18590.97    231.74 o 
 -10   4   5      914.05      808.56     34.01 o 
  -8   4   5    26714.56    29080.78    485.37 o 
  -6   4   5     1306.93     1147.52     39.48 o 
  -4   4   5      156.51      119.53     26.30 o 
  -2   4   5     4998.83     4903.41    105.54 o 
   0   4   5    11364.84    11891.19    210.82 o 
   2   4   5     8569.41     8951.95    133.89 o 
   4   4   5    14940.42    15609.73    232.72 o 
   6   4   5    10813.03    10821.27    176.08 o 
   8   4   5     5747.51     5719.99    110.09 o 
  10   4   5    10662.13    10860.41    177.54 o 
  12   4   5     9969.52     9765.99    183.13 o 
  14   4   5     1815.54     1761.35     86.79 o 
  16   4   5      671.51      551.42     60.98 o 
  18   4   5      727.30      727.09     74.38 o 
  20   4   5      155.56      205.99     69.64 o 
  22   4   5      708.18      658.65    106.13 o 
  24   4   5      421.47      355.56    107.83 o 
  26   4   5     2369.31     2571.15    144.48 o 
  28   4   5      678.02      440.98    102.91 o 
 -35   5   5     2129.69     2798.27    346.25 o 
 -33   5   5      217.28      392.04    100.72 o 
 -31   5   5      546.77      486.59    100.67 o 
 -29   5   5     1786.93     1877.58    131.06 o 
 -27   5   5      599.33      623.36     63.47 o 
 -25   5   5      446.66      436.65     55.97 o 
 -23   5   5     1756.72     1866.24    115.87 o 
 -21   5   5      477.95      435.67     39.95 o 
 -19   5   5      287.10      273.60     33.08 o 
 -17   5   5     9686.58     9756.11    152.43 o 
 -15   5   5    29320.90    29506.62    357.55 o 
 -13   5   5     7411.80     7603.61    117.52 o 
 -11   5   5    16071.30    16187.84    230.71 o 
  -9   5   5    17839.07    19233.47    334.07 o 
  -7   5   5     5097.80     5824.15    107.31 o 
  -5   5   5     1416.97     1736.35     56.71 o 
  -3   5   5      663.18      723.61     39.46 o 
  -1   5   5    10082.27    11044.86    217.76 o 
   1   5   5     7424.99     7351.42    140.45 o 
   3   5   5     9759.83     9429.85    144.76 o 
   5   5   5     3648.63     3512.82     81.89 o 
   7   5   5     6141.36     6166.02    132.60 o 
   9   5   5     4600.08     4592.43    101.22 o 
  11   5   5     5721.69     5891.19    121.43 o 
  13   5   5     4239.23     4142.35    129.31 o 
  15   5   5     4981.25     4951.04    130.66 o 
  17   5   5      137.62      170.17     50.43 o 
  19   5   5      639.33      578.66     78.38 o 
  21   5   5      668.61      781.72    107.38 o 
  23   5   5     1554.63     1395.39    134.27 o 
  25   5   5     1264.53     1140.72    112.54 o 
  27   5   5     3570.85     3765.88    200.53 o 
 -34   6   5      228.14      585.49    111.40 o 
 -32   6   5     2082.30     2039.25    236.71 o 
 -30   6   5      173.11      207.00     96.36 o 
 -28   6   5     1127.20     1002.86    111.91 o 
 -26   6   5      154.07      207.63     59.07 o 
 -24   6   5      409.86      384.78     60.72 o 
 -22   6   5     3984.05     3829.73    124.17 o 
 -20   6   5     3010.85     3194.59    111.89 o 
 -18   6   5      221.33      417.51     43.21 o 
 -16   6   5    13726.61    14082.88    232.56 o 
 -14   6   5    13964.95    14206.96    287.66 o 
 -12   6   5    19536.69    20305.62    285.26 o 
 -10   6   5     3436.20     3310.51     76.73 o 
  -8   6   5    10949.14    11600.99    214.26 o 
  -6   6   5       69.77       45.46     23.73 o 
  -4   6   5     1184.84     1304.73     64.65 o 
  -2   6   5     2338.31     2218.86     67.19 o 
   0   6   5     8941.14     9555.53    172.56 o 
   2   6   5      774.43      577.58     44.52 o 
   4   6   5     4915.88     4692.11    112.43 o 
   6   6   5    10819.22    11266.36    204.41 o 
   8   6   5      492.71      462.32     42.79 o 
  10   6   5      960.68     1132.83     55.72 o 
  12   6   5     8706.92     8372.09    168.36 o 
  14   6   5     6529.03     6231.11    216.41 o 
  16   6   5      579.59      599.58     62.81 o 
  18   6   5      898.12      916.71     74.35 o 
  20   6   5       69.96       50.31     77.96 o 
  22   6   5      805.27      877.45    113.35 o 
  24   6   5      729.34      599.67    109.05 o 
  26   6   5      824.33      682.61    144.40 o 
 -33   7   5     1325.52     1426.24    155.35 o 
 -31   7   5      640.79      514.25    132.15 o 
 -29   7   5     1908.79     1870.09    210.34 o 
 -27   7   5      587.94      591.21    130.42 o 
 -25   7   5      804.12      784.39    105.09 o 
 -23   7   5      783.09      885.04     99.57 o 
 -21   7   5     3597.67     3365.51    130.51 o 
 -19   7   5     1882.58     2454.13     91.23 o 
 -17   7   5     9962.46    10193.68    202.60 o 
 -15   7   5    19001.19    19229.01    327.81 o 
 -13   7   5     5919.38     5917.01    128.10 o 
 -11   7   5    11217.71    12199.55    206.42 o 
  -9   7   5    17856.96    18232.28    280.58 o 
  -7   7   5      322.93      372.43     35.90 o 
  -5   7   5        5.53       13.07     24.63 o 
  -3   7   5     1040.17     1230.67     58.53 o 
  -1   7   5     7518.99     7765.72    168.27 o 
   1   7   5    10385.98    10264.24    188.88 o 
   3   7   5     5284.98     5118.68    138.04 o 
   5   7   5     7152.87     7571.24    160.68 o 
   7   7   5    14474.09    14498.42    263.82 o 
   9   7   5     5339.74     5944.99    171.38 o 
  11   7   5     4126.57     4272.54    114.22 o 
  13   7   5     2155.61     2189.87     95.97 o 
  15   7   5     7501.35     7931.16    325.50 o 
  17   7   5      606.74      643.38     81.73 o 
  19   7   5        1.63      -66.48     66.48 o 
  21   7   5      550.79      792.76    126.91 o 
  23   7   5      333.54      307.22    121.37 o 
  25   7   5      454.13      405.41    107.77 o 
 -32   8   5     3103.76     3132.55    276.48 o 
 -30   8   5      770.12      801.86    155.60 o 
 -28   8   5        4.63       35.00     90.15 o 
 -26   8   5        1.59      163.22     66.12 o 
 -24   8   5       17.16       30.08     58.57 o 
 -22   8   5       85.86      115.39     57.40 o 
 -20   8   5     8033.78     7817.70    252.89 o 
 -18   8   5     5361.79     5784.58    168.47 o 
 -16   8   5     8339.51     8752.28    213.77 o 
 -14   8   5    15700.94    16476.47    343.57 o 
 -12   8   5    11714.77    12721.76    300.95 o 
 -10   8   5     3195.32     3740.23     97.33 o 
  -8   8   5     7657.94     7643.01    146.73 o 
  -6   8   5     2784.12     3106.65     84.93 o 
  -4   8   5       87.48      109.96     32.82 o 
  -2   8   5     3733.97     3877.53     94.66 o 
   0   8   5     8470.47     8421.21    167.74 o 
   2   8   5      252.58      306.07     39.71 o 
   4   8   5     9380.05    10015.10    224.19 o 
   6   8   5    13352.13    13480.28    283.63 o 
   8   8   5     8149.59     7908.15    177.34 o 
  10   8   5     2265.17     2577.48    154.72 o 
  12   8   5     6337.71     6156.24    159.46 o 
  14   8   5      899.57      913.06     86.33 o 
  16   8   5        7.18      -51.46     51.46 o 
  18   8   5      726.18      838.79     85.28 o 
  20   8   5      512.29      595.52    118.98 o 
  22   8   5     1594.98     1685.29    321.05 o 
  24   8   5     1208.24     1131.83    148.14 o 
 -31   9   5      411.41      406.28    194.17 o 
 -29   9   5      233.37      234.12    128.86 o 
 -27   9   5        6.24      171.64    105.86 o 
 -25   9   5       31.79      -45.90     68.38 o 
 -23   9   5      478.88      652.94     78.85 o 
 -21   9   5      401.96      256.88     65.29 o 
 -19   9   5     2952.47     3332.18    185.70 o 
 -17   9   5     3666.22     3899.43    142.74 o 
 -15   9   5     3814.42     4006.00    124.01 o 
 -13   9   5     1163.06     1217.44     89.12 o 
 -11   9   5      367.66      483.05     68.26 o 
  -9   9   5    13541.00    13707.11    246.92 o 
  -7   9   5      225.11      163.57     37.36 o 
  -5   9   5     4971.63     5203.20    116.48 o 
  -3   9   5      373.44      301.87     52.07 o 
  -1   9   5     1972.93     1962.09    113.00 o 
   1   9   5      942.86      942.08     56.34 o 
   3   9   5      620.38      696.05    103.89 o 
   5   9   5      876.70      858.17     67.93 o 
   7   9   5     7026.81     6858.08    163.80 o 
   9   9   5     7690.91     8000.06    168.73 o 
  11   9   5     1096.16      952.79     82.26 o 
  13   9   5       30.17       23.82     70.86 o 
  15   9   5     1590.79     1614.50    147.24 o 
  17   9   5       93.57       91.16    101.99 o 
  19   9   5        6.06      347.44    192.69 o 
  21   9   5      523.94      573.92    221.15 o 
  23   9   5       70.22      -25.85    131.93 o 
 -30  10   5      180.99      527.53    150.35 o 
 -28  10   5       31.37      -44.92    264.73 o 
 -26  10   5        1.31      -70.42     70.42 o 
 -24  10   5      848.32     1079.97    135.48 o 
 -22  10   5        5.94       63.24     73.58 o 
 -20  10   5     1768.67     1657.80    118.03 o 
 -18  10   5     3016.00     3069.58    150.75 o 
 -16  10   5      107.90      103.22     64.86 o 
 -14  10   5     5146.78     5637.19    191.17 o 
 -12  10   5     1109.81     1217.38     77.33 o 
 -10  10   5       96.85      100.87     47.04 o 
  -8  10   5     1418.35     1371.66     78.15 o 
  -6  10   5      864.59      846.56     66.06 o 
  -4  10   5      241.19      214.80     48.73 o 
  -2  10   5     2292.42     2369.24     90.16 o 
   0  10   5      925.97      877.18    108.60 o 
   2  10   5       22.92      107.56     52.54 o 
   4  10   5     2273.34     2610.21    164.98 o 
   6  10   5     9688.49    10107.94    349.01 o 
   8  10   5     2511.42     2122.17    156.29 o 
  10  10   5     1763.43     1451.42    179.06 o 
  12  10   5     1390.07     1266.16    138.57 o 
  14  10   5      239.97      243.68    104.68 o 
  16  10   5      109.38       31.92    103.57 o 
  22  10   5       57.10      -69.96    183.80 o 
 -27  11   5       22.88       77.19    205.14 o 
 -25  11   5      327.40      363.82    104.16 o 
 -23  11   5      988.85      917.68    105.41 o 
 -21  11   5     1042.89     1185.72    112.34 o 
 -19  11   5     2135.70     2254.71    136.46 o 
 -17  11   5     2835.25     2992.78    168.16 o 
 -15  11   5     3712.92     4019.34    167.12 o 
 -13  11   5      149.17      133.15     68.28 o 
 -11  11   5     1417.54     1657.58     96.27 o 
  -9  11   5     3053.17     3378.64    303.18 o 
  -7  11   5      590.99      585.05    116.38 o 
  -5  11   5       94.76      -25.18     56.29 o 
  -3  11   5       61.41       24.97     55.02 o 
  -1  11   5       50.41      -42.66     51.78 o 
   1  11   5     1420.24     1484.00     93.96 o 
   3  11   5      734.82      530.26    194.17 o 
   5  11   5     1026.19     1020.21    112.76 o 
   7  11   5     4083.61     3776.96    190.02 o 
   9  11   5     1634.77     1820.79    193.88 o 
  11  11   5       39.58      -56.92    107.91 o 
  13  11   5      167.24       61.66    125.10 o 
  15  11   5      728.81      602.98    163.64 o 
  17  11   5      191.23      247.83    184.39 o 
  19  11   5      595.61      443.49    191.51 o 
  21  11   5        5.29     -101.98    182.02 o 
 -26  12   5      466.53      236.57    189.73 o 
 -24  12   5       64.89       34.22     92.00 o 
 -22  12   5     1746.67     2065.62    162.26 o 
 -20  12   5      226.77      131.16     95.64 o 
 -18  12   5       74.44      -48.65     85.00 o 
 -16  12   5      136.32       16.32     89.02 o 
 -14  12   5      305.16      312.72    133.99 o 
 -12  12   5      538.97      469.55    133.99 o 
 -10  12   5      822.28      758.99    112.24 o 
  -8  12   5       53.41       74.58     85.68 o 
  -6  12   5      817.32      963.28     99.40 o 
  -4  12   5      366.46      315.96     69.41 o 
  -2  12   5        4.23      -55.90     55.90 o 
   0  12   5      360.56      212.86     66.55 o 
   2  12   5       63.30       82.81     83.46 o 
   4  12   5        4.77      -64.92     79.46 o 
   6  12   5     2756.84     2553.41    164.41 o 
   8  12   5     1043.93      941.94    131.33 o 
  10  12   5       38.36       -3.98     92.86 o 
  12  12   5      444.28      130.61    100.36 o 
  14  12   5       61.35      -96.15     96.15 o 
  16  12   5      128.68     -150.60    165.42 o 
  18  12   5       97.11       -2.37    186.17 o 
 -23  13   5       71.56       89.48     98.27 o 
 -21  13   5       22.77      122.66     96.08 o 
 -19  13   5     2025.89     2193.35    170.86 o 
 -17  13   5        3.14       24.62     95.21 o 
 -15  13   5      258.77      198.90    102.33 o 
 -13  13   5      906.22      981.78    130.11 o 
 -11  13   5      112.33      225.50     99.25 o 
  -9  13   5      128.61      274.41    101.17 o 
  -7  13   5      317.88      336.63    202.77 o 
  -5  13   5        2.26      -80.44     80.44 o 
  -3  13   5       37.54        4.94     63.77 o 
  -1  13   5      447.66      436.61    100.15 o 
   1  13   5      687.93      671.97    121.84 o 
   3  13   5       18.14      -17.98     85.97 o 
   5  13   5       22.90       13.92     90.42 o 
   7  13   5       34.39       51.06     93.72 o 
   9  13   5      144.69      100.81     98.58 o 
  11  13   5       75.03     -137.55    137.55 o 
  13  13   5       26.87       92.49    175.50 o 
  15  13   5      585.94      253.17    194.47 o 
  17  13   5       90.18      -26.09    175.50 o 
 -20  14   5       18.10       25.25     97.32 o 
 -18  14   5      275.96      200.21    111.54 o 
 -16  14   5      366.89      148.46    105.50 o 
 -14  14   5        1.28       -3.09    122.43 o 
 -12  14   5      236.91      309.48    110.64 o 
 -10  14   5     1828.04     1617.35    152.38 o 
  -8  14   5      293.09      248.06    115.02 o 
  -6  14   5      925.03      868.74    129.24 o 
  -4  14   5       42.82     -115.02    135.18 o 
  -2  14   5       58.37      -39.13    148.22 o 
   0  14   5       36.07     -107.31    150.00 o 
   2  14   5      148.30       14.82    160.68 o 
   4  14   5      276.74      383.01    179.65 o 
   6  14   5       49.98      -26.31     93.55 o 
   8  14   5      704.61      521.16    194.47 o 
  10  14   5       24.03      169.57    177.87 o 
  12  14   5      589.56      324.91    194.47 o 
  14  14   5       29.61      -24.90    180.24 o 
 -17  15   5       76.92      -29.71    104.16 o 
 -15  15   5      632.60      490.66    125.10 o 
 -13  15   5      603.93      623.04    195.06 o 
 -11  15   5      265.83       73.42    102.43 o 
  -9  15   5      180.37      184.25    109.46 o 
  -7  15   5      368.36      247.83    160.68 o 
  -5  15   5        5.89     -147.63    147.63 o 
  -3  15   5      256.64      310.68    179.06 o 
  -1  15   5      259.65      310.68    177.87 o 
   1  15   5        2.89     -153.56    153.56 o 
   3  15   5        3.47      -80.04    160.08 o 
   5  15   5     1137.95     1103.38    223.52 o 
   7  15   5      886.30      726.30    214.04 o 
   9  15   5       77.08      110.87    179.06 o 
 -12  16   5      275.97      373.53    176.68 o 
 -10  16   5     1736.30     1044.09    207.51 o 
  -8  16   5      306.38      259.10    177.87 o 
  -6  16   5       65.54      211.66    170.16 o 
  -4  16   5      214.24      123.32    172.53 o 
  -2  16   5        8.92     -144.67    161.27 o 
   0  16   5      523.60      584.00    195.66 o 
   2  16   5      173.61       26.68    168.98 o 
   4  16   5       86.08       81.23    183.80 o 
 -36   0   6     2943.61     3339.77    271.40 o 
 -34   0   6     3482.73     3321.71    194.20 o 
 -32   0   6       40.63      132.12     96.05 o 
 -30   0   6     3744.84     3560.56    185.14 o 
 -28   0   6     2539.87     2552.57    113.71 o 
 -26   0   6     5271.06     4998.94    152.39 o 
 -24   0   6      101.98      197.71     46.09 o 
 -22   0   6     1140.89     1094.32     65.42 o 
 -20   0   6    12811.11    11247.08    220.77 o 
 -18   0   6       47.92      102.04     37.70 o 
 -16   0   6    14952.88    14227.26    252.32 o 
 -14   0   6      899.58     1075.22     49.32 o 
 -12   0   6    32348.64    33675.62    658.45 o 
 -10   0   6    45008.16    44654.77   1089.45 o 
  -8   0   6    41772.30    41344.33    723.19 o 
  -6   0   6   140011.19   145592.58   2456.80 o 
  -4   0   6     4424.19     4446.82    112.79 o 
  -2   0   6    15290.89    15224.28    294.34 o 
   0   0   6     6442.56     5698.39    129.61 o 
   2   0   6     7496.21     7457.75    161.78 o 
   4   0   6     5664.42     5507.66    149.34 o 
   6   0   6     7665.09     8857.55    277.25 o 
   8   0   6    28706.51    29284.01    689.34 o 
  10   0   6    14056.53    13518.83    348.99 o 
  12   0   6     2842.18     2529.56    124.07 o 
  14   0   6     8367.55     8115.70    244.49 o 
  16   0   6     8358.83     9052.45    339.31 o 
  18   0   6    11847.37    11867.85    419.02 o 
  20   0   6     1080.27     1232.46    162.95 o 
  22   0   6       88.84      -10.63    119.22 o 
  24   0   6     1607.98     1350.06    283.70 o 
  26   0   6       10.62      126.42    147.08 o 
  28   0   6     3346.24     3769.23    297.64 o 
 -37   1   6     2113.74     2153.20    172.87 o 
 -35   1   6      162.96      148.64     84.10 o 
 -33   1   6     2122.10     2315.12    116.93 o 
 -31   1   6     3803.62     3556.58    167.48 o 
 -29   1   6     3624.94     3557.24    108.04 o 
 -27   1   6     2245.88     2279.85     75.00 o 
 -25   1   6       49.18       70.78     32.01 o 
 -23   1   6     4819.14     4997.40     98.67 o 
 -21   1   6     3326.82     2682.17     69.60 o 
 -19   1   6    11899.96    10973.01    157.95 o 
 -17   1   6     1924.78     1823.10     57.67 o 
 -15   1   6      675.93     1029.92     37.37 o 
 -13   1   6    81240.95    83507.80    923.56 o 
 -11   1   6    10036.17     9942.18    150.98 o 
  -9   1   6    32025.21    31900.49    456.91 o 
  -7   1   6    51343.94    51397.97    672.54 o 
  -5   1   6    71133.34    73265.69    947.80 o 
  -3   1   6    17492.36    17309.43    229.11 o 
  -1   1   6    17462.93    18754.84    246.24 o 
   1   1   6      101.56       31.88     13.44 o 
   3   1   6     3167.77     2924.47     56.50 o 
   5   1   6    18907.91    18156.51    299.66 o 
   7   1   6    11931.99    11897.76    153.40 o 
   9   1   6      546.99      525.81     34.89 o 
  11   1   6    19378.68    19461.77    363.80 o 
  13   1   6     4845.14     4720.84    136.06 o 
  15   1   6     7968.67     7915.96    192.18 o 
  17   1   6     4204.47     4197.73    164.12 o 
  19   1   6      715.14      825.26     82.03 o 
  21   1   6     8461.97     8586.19    261.15 o 
  23   1   6      504.32      571.95    111.57 o 
  25   1   6     1067.63     1182.51    168.50 o 
  27   1   6      520.48      918.04    134.86 o 
 -36   2   6     4685.60     5234.55    324.68 o 
 -34   2   6     1531.13     1652.79    152.12 o 
 -32   2   6      659.19      806.70     98.07 o 
 -30   2   6     2122.97     2367.13    109.55 o 
 -28   2   6     1999.12     2026.98     85.83 o 
 -26   2   6     7572.30     7149.38    133.49 o 
 -24   2   6      924.82      959.90     51.56 o 
 -22   2   6      355.12      405.46     42.58 o 
 -20   2   6    10506.77     9108.87    139.90 o 
 -18   2   6       24.27      -15.41     24.17 o 
 -16   2   6    20242.04    19309.01    229.53 o 
 -14   2   6      139.82      135.50     23.81 o 
 -12   2   6    11138.17    12105.25    158.10 o 
 -10   2   6    28676.41    28725.48    364.80 o 
  -8   2   6    25662.61    25792.16    427.91 o 
  -6   2   6    29923.07    29546.37    435.02 o 
  -4   2   6     4756.96     4647.15     90.74 o 
  -2   2   6     8747.41     8337.76    135.95 o 
   0   2   6     9110.23     8400.54    130.94 o 
   2   2   6    17134.83    17053.26    225.16 o 
   4   2   6     1879.22     1865.94     48.68 o 
   6   2   6    10235.01    10560.24    153.67 o 
   8   2   6    31578.67    32419.88    387.29 o 
  10   2   6    14338.56    13946.40    218.51 o 
  12   2   6      135.57      115.71     44.12 o 
  14   2   6     4881.01     4567.77    158.07 o 
  16   2   6     1691.05     1896.62     85.06 o 
  18   2   6     7333.63     7856.49    250.14 o 
  20   2   6      803.90      970.44    163.45 o 
  22   2   6      384.15      363.42    127.25 o 
  24   2   6     3609.79     3904.83    192.41 o 
  26   2   6      347.01      317.83    111.81 o 
  28   2   6     1622.11     1859.86    359.49 o 
 -35   3   6      167.44      310.46     89.80 o 
 -33   3   6      875.62      921.87    102.38 o 
 -31   3   6     3384.08     3848.30    156.64 o 
 -29   3   6      756.21      697.95     62.30 o 
 -27   3   6     2009.15     2152.20     94.71 o 
 -25   3   6      498.99      527.05     55.16 o 
 -23   3   6     5766.97     5728.11    112.68 o 
 -21   3   6     3036.10     2570.67     68.55 o 
 -19   3   6     9926.56     9460.75    135.98 o 
 -17   3   6     5454.13     5011.46     87.01 o 
 -15   3   6     2756.75     2538.47     62.35 o 
 -13   3   6    32824.63    33760.39    394.91 o 
 -11   3   6     9547.87     9614.81    130.11 o 
  -9   3   6     6090.69     5717.95    108.59 o 
  -7   3   6    12834.39    12663.33    187.40 o 
  -5   3   6    12891.37    12203.82    198.15 o 
  -3   3   6    38827.19    38712.45    562.90 o 
  -1   3   6     1202.55     1144.79     36.09 o 
   1   3   6       38.85       26.16     14.49 o 
   3   3   6     2162.28     1682.21     40.76 o 
   5   3   6     7531.36     7163.80    113.35 o 
   7   3   6     5734.36     5855.26     96.25 o 
   9   3   6      597.56      654.46     42.45 o 
  11   3   6     5719.93     5726.14    120.31 o 
  13   3   6     1750.06     1784.41     75.91 o 
  15   3   6     1909.67     2022.53     85.57 o 
  17   3   6      657.54      724.76     70.96 o 
  19   3   6       86.30      -41.17     60.27 o 
  21   3   6     6933.91     6788.82    230.70 o 
  23   3   6       82.95      132.28     97.07 o 
  25   3   6      292.92      337.98    110.47 o 
  27   3   6      231.28      156.31    112.21 o 
 -36   4   6     1740.63     1905.21    150.03 o 
 -34   4   6      378.03      629.16    108.16 o 
 -32   4   6      547.05      430.77    111.16 o 
 -30   4   6      402.12      367.66     89.02 o 
 -28   4   6     1321.06     1358.83     81.95 o 
 -26   4   6     3178.39     3106.26    110.92 o 
 -24   4   6       96.52      162.18     60.25 o 
 -22   4   6     3349.42     3117.75     80.05 o 
 -20   4   6     2115.30     1939.05     56.86 o 
 -18   4   6     1292.95     1180.87     65.67 o 
 -16   4   6    48797.42    47744.33    553.05 o 
 -14   4   6      361.04      293.18     29.23 o 
 -12   4   6    16481.48    17621.46    220.34 o 
 -10   4   6    18947.88    18573.55    241.75 o 
  -8   4   6     1907.99     1986.05     50.29 o 
  -6   4   6     5259.24     4870.56    114.14 o 
  -4   4   6      293.49      272.10     30.29 o 
  -2   4   6    16113.76    16889.12    307.11 o 
   0   4   6    11743.01    11798.78    166.25 o 
   2   4   6    41012.13    42906.76    505.56 o 
   4   4   6     3216.17     3070.42     77.06 o 
   6   4   6      517.86      474.63     35.22 o 
   8   4   6    21618.90    21956.97    330.77 o 
  10   4   6     8593.97     8242.96    149.94 o 
  12   4   6      284.96      301.43     41.79 o 
  14   4   6     3985.11     3900.91    124.21 o 
  16   4   6      790.73      916.02     68.84 o 
  18   4   6     2012.12     2201.25    122.68 o 
  20   4   6      167.43      114.64     70.49 o 
  22   4   6     1102.77     1383.95    251.81 o 
  24   4   6     3433.79     3648.65    189.12 o 
  26   4   6      409.41      532.92    120.72 o 
  28   4   6     1313.32      854.37    224.12 o 
 -35   5   6     1129.56     1254.88    135.90 o 
 -33   5   6      431.73      218.72    191.09 o 
 -31   5   6      397.49      487.14     96.29 o 
 -29   5   6       16.82      230.87     60.67 o 
 -27   5   6     1029.61     1211.96    131.33 o 
 -25   5   6      916.45     1422.41    158.30 o 
 -23   5   6     3145.23     2904.43     93.54 o 
 -21   5   6      103.83      133.08     38.01 o 
 -19   5   6      819.04      785.28     49.32 o 
 -17   5   6     4398.93     4292.94    100.04 o 
 -15   5   6     1011.41     1069.59     48.49 o 
 -13   5   6     9279.33     9514.11    148.01 o 
 -11   5   6      744.47      959.79     61.21 o 
  -9   5   6     1273.67     1420.12     43.35 o 
  -7   5   6       82.38       73.92     24.07 o 
  -5   5   6     3480.56     3701.56    100.75 o 
  -3   5   6    12171.36    12004.59    312.16 o 
  -1   5   6        0.47       27.53     23.84 o 
   1   5   6     1545.64     1613.81     52.82 o 
   3   5   6     3740.67     3557.83     75.91 o 
   5   5   6     4267.59     4174.77     87.65 o 
   7   5   6     5474.58     5295.96    127.87 o 
   9   5   6     6172.83     5633.36    116.68 o 
  11   5   6     6802.33     6634.81    133.92 o 
  13   5   6     2509.75     2406.17    109.07 o 
  15   5   6     2114.33     2230.76     91.72 o 
  17   5   6       56.45       33.66     49.03 o 
  19   5   6        9.24       -7.16     76.72 o 
  21   5   6     4012.50     4418.55    163.23 o 
  23   5   6      171.98      269.01    101.92 o 
  25   5   6      342.56      166.91    106.90 o 
  27   5   6     1178.99     1259.77    124.82 o 
 -34   6   6      728.28      868.33    115.70 o 
 -32   6   6      465.47      416.42    170.81 o 
 -30   6   6       45.62      137.37    105.94 o 
 -28   6   6        2.16      129.35     59.20 o 
 -26   6   6     2255.49     2272.92    106.35 o 
 -24   6   6      151.83      290.82    134.85 o 
 -22   6   6     1319.98     1650.55     93.12 o 
 -20   6   6     4308.62     4280.82    110.88 o 
 -18   6   6     7228.56     7734.39    145.31 o 
 -16   6   6    12050.21    12035.97    185.23 o 
 -14   6   6    10116.59    10336.80    169.82 o 
 -12   6   6     1144.68     1112.48     48.45 o 
 -10   6   6      244.92      315.13     34.68 o 
  -8   6   6      505.68      650.00     51.91 o 
  -6   6   6     1743.12     1848.97     63.56 o 
  -4   6   6     1288.01     1274.64     54.77 o 
  -2   6   6     1072.37     1262.08     71.66 o 
   0   6   6    10525.23    10813.07    224.49 o 
   2   6   6      414.07      432.32     54.20 o 
   4   6   6      700.19      784.91     50.34 o 
   6   6   6    10788.23    10543.30    204.34 o 
   8   6   6     1577.97     1552.41     78.44 o 
  10   6   6     1497.30     1338.49     65.65 o 
  12   6   6      216.41      226.32     42.52 o 
  14   6   6       34.01       28.54     45.25 o 
  16   6   6        6.64        3.90     49.83 o 
  18   6   6     1007.56     1026.18     81.05 o 
  20   6   6      217.50      269.37     86.29 o 
  22   6   6      907.79      960.38    141.64 o 
  24   6   6     1101.71      882.30    147.57 o 
  26   6   6        1.54      -19.21    120.15 o 
 -33   7   6      505.34      319.37    131.69 o 
 -31   7   6      190.92      281.20    147.61 o 
 -29   7   6      330.43      334.16    116.04 o 
 -27   7   6      360.61      448.07     77.65 o 
 -25   7   6      665.97      747.77     94.18 o 
 -23   7   6      723.77      548.71     71.83 o 
 -21   7   6      559.35      508.73     64.51 o 
 -19   7   6     6338.77     6530.24    271.01 o 
 -17   7   6      166.85      173.30     44.76 o 
 -15   7   6      305.81      280.29     42.47 o 
 -13   7   6     3101.78     2928.80    136.42 o 
 -11   7   6     3163.13     3119.91     87.11 o 
  -9   7   6        1.56       28.89     32.83 o 
  -7   7   6      279.61      243.56     40.99 o 
  -5   7   6        0.69       -8.04     25.74 o 
  -3   7   6      365.28      391.24     39.61 o 
  -1   7   6    24119.10    24427.76    447.68 o 
   1   7   6     2610.42     2707.37     97.98 o 
   3   7   6     3078.79     2981.71    113.13 o 
   5   7   6     2280.55     2178.45     92.86 o 
   7   7   6     2624.00     2551.99     93.03 o 
   9   7   6     7193.88     6869.07    148.26 o 
  11   7   6     1923.99     1958.22     82.40 o 
  13   7   6      191.11      142.35     52.96 o 
  15   7   6      396.19      373.57     65.88 o 
  17   7   6     1180.94     1241.48     92.06 o 
  19   7   6        9.56       42.95     73.01 o 
  21   7   6      445.97      328.14    148.07 o 
  23   7   6     1283.22     1463.26    158.90 o 
  25   7   6     2354.59     2630.43    202.65 o 
 -32   8   6      399.39      469.34    120.83 o 
 -30   8   6       11.95      145.47     97.37 o 
 -28   8   6      753.48      746.10    104.23 o 
 -26   8   6      932.40     1072.66     94.37 o 
 -24   8   6      717.91      932.31     85.75 o 
 -22   8   6     2611.12     2610.91    119.87 o 
 -20   8   6       30.90       47.28     44.05 o 
 -18   8   6      476.76      536.88     57.01 o 
 -16   8   6     6364.04     6283.77    259.12 o 
 -14   8   6     3310.98     3485.10    104.87 o 
 -12   8   6     1720.22     1803.07     70.25 o 
 -10   8   6      237.30      210.33     37.50 o 
  -8   8   6      719.15      767.47     50.37 o 
  -6   8   6      942.70     1095.80     53.81 o 
  -4   8   6     4349.30     4352.69    110.48 o 
  -2   8   6    10251.81    10238.94    193.98 o 
   0   8   6      449.38      368.26     49.62 o 
   2   8   6     1676.63     1795.62     85.62 o 
   4   8   6      346.55      298.32     49.49 o 
   6   8   6     5003.31     5400.34    156.10 o 
   8   8   6     2656.12     2729.37    115.64 o 
  10   8   6      166.60      158.04     61.96 o 
  12   8   6       72.27       11.78     52.07 o 
  14   8   6      517.21      373.86     65.46 o 
  16   8   6      957.42      857.44     83.95 o 
  18   8   6       59.06      118.26     68.33 o 
  20   8   6      129.40      -64.26     99.89 o 
  22   8   6     2241.64     2232.38    220.01 o 
  24   8   6      206.32      293.49    216.41 o 
 -31   9   6        8.62       59.52    122.34 o 
 -29   9   6      629.74      481.95    138.26 o 
 -27   9   6      493.89      498.32     80.40 o 
 -25   9   6     1199.58     1057.86    106.57 o 
 -23   9   6      286.46      284.40    105.69 o 
 -21   9   6       47.83      193.26     61.73 o 
 -19   9   6     4958.15     5197.61    163.53 o 
 -17   9   6     4211.91     4592.00    180.12 o 
 -15   9   6     2144.52     2207.66     89.32 o 
 -13   9   6        5.78       26.71     37.40 o 
 -11   9   6     6830.02     7150.62    157.40 o 
  -9   9   6     4687.54     4861.56    115.17 o 
  -7   9   6      933.71     1103.49     79.68 o 
  -5   9   6     4897.86     5056.80    114.54 o 
  -3   9   6        8.62      -31.14     31.14 o 
  -1   9   6     9088.97     9072.44    229.09 o 
   1   9   6     2238.40     2360.25    101.20 o 
   3   9   6     3201.17     2722.08    109.95 o 
   5   9   6      111.72      151.00     48.88 o 
   7   9   6      774.08      765.51     65.90 o 
   9   9   6     6173.47     6341.83    150.43 o 
  11   9   6       45.02      -20.37     49.28 o 
  13   9   6      643.57      757.74     77.03 o 
  15   9   6      360.59      283.33     92.41 o 
  17   9   6      472.26      548.72    127.63 o 
  19   9   6     1660.67     1390.19    165.53 o 
  21   9   6      137.85      -54.55    190.91 o 
  23   9   6      438.98      263.84    240.12 o 
 -30  10   6      121.35       89.51    123.79 o 
 -28  10   6      890.67      832.72    106.80 o 
 -26  10   6      712.02      763.41    101.92 o 
 -24  10   6      439.89      459.60    125.19 o 
 -22  10   6     1343.48     1323.99    160.72 o 
 -20  10   6      243.38      237.70     78.75 o 
 -18  10   6     1042.63     1172.60    102.37 o 
 -16  10   6      239.67      236.38     56.48 o 
 -14  10   6     7187.96     7631.57    190.55 o 
 -12  10   6     3027.64     3158.48    116.21 o 
 -10  10   6     5089.83     5187.98    147.61 o 
  -8  10   6     5258.20     5657.38    181.52 o 
  -6  10   6     9324.75     9902.91    219.18 o 
  -4  10   6     4557.66     4571.35    123.83 o 
  -2  10   6       85.25       19.81     49.68 o 
   0  10   6     3819.65     3651.84    151.97 o 
   2  10   6     2736.38     2693.98    133.49 o 
   4  10   6      913.77      656.96    112.06 o 
   6  10   6     6229.27     6427.53    271.09 o 
   8  10   6      997.32     1090.06    128.35 o 
  10  10   6      547.30      316.54    174.61 o 
  12  10   6     2909.86     2908.94    196.00 o 
  14  10   6     1185.87     1380.84    186.76 o 
  16  10   6       52.68       50.52    105.31 o 
  18  10   6      949.02     1042.02    189.43 o 
  20  10   6     1242.56     1069.59    287.56 o 
 -27  11   6     1448.11     1376.90    131.32 o 
 -25  11   6     2717.07     2620.21    152.06 o 
 -23  11   6      692.23      767.66    102.32 o 
 -21  11   6      286.10      268.77    111.14 o 
 -19  11   6     1219.53     1119.28    109.18 o 
 -17  11   6     3102.08     3360.19    156.24 o 
 -15  11   6     2004.10     2118.62    124.83 o 
 -13  11   6      353.87      351.03     60.77 o 
 -11  11   6     3748.01     4004.09    134.54 o 
  -9  11   6    11082.51    11756.46    256.50 o 
  -7  11   6     6900.14     7314.21    209.28 o 
  -5  11   6     9223.14     9931.88    254.84 o 
  -3  11   6      248.45      195.86     59.63 o 
  -1  11   6      246.56      309.08    131.33 o 
   1  11   6       30.74      136.37    102.57 o 
   3  11   6     2311.26     2414.28    211.07 o 
   5  11   6      196.45      138.68     91.55 o 
   7  11   6     1833.86     1400.17    143.52 o 
   9  11   6     4967.70     5107.44    250.57 o 
  11  11   6      330.21      205.14    131.62 o 
  13  11   6     3153.15     3310.74    266.80 o 
  15  11   6       39.44      -68.18    122.14 o 
 -26  12   6      426.76      414.23     92.05 o 
 -24  12   6      335.31      296.73     90.18 o 
 -22  12   6      353.29      101.97    170.08 o 
 -20  12   6        4.88       -6.24     89.89 o 
 -18  12   6       82.93       88.15     90.01 o 
 -16  12   6      632.02      469.75    108.20 o 
 -14  12   6     1804.32     1917.29    203.36 o 
 -12  12   6     2061.86     2185.39    179.06 o 
 -10  12   6      780.27      835.80     87.76 o 
  -8  12   6     4743.68     5361.35    180.40 o 
  -6  12   6     6085.25     6567.87    200.31 o 
  -4  12   6     5596.65     6401.82    249.87 o 
  -2  12   6       23.75       -2.13     80.77 o 
   0  12   6       26.91      154.28     81.58 o 
   2  12   6     1609.90     1707.43    138.70 o 
   4  12   6       21.56      259.10    115.02 o 
   6  12   6     1865.69     1991.54    205.14 o 
   8  12   6       42.90       59.88    117.99 o 
  10  12   6      475.40      595.86    153.56 o 
  12  12   6     3157.71     3143.54    262.06 o 
  14  12   6     2244.41     2165.26    231.82 o 
 -23  13   6      281.25      255.64    133.99 o 
 -21  13   6      149.21      113.89    108.50 o 
 -19  13   6     1899.69     2001.39    165.43 o 
 -17  13   6       83.63      182.88     99.41 o 
 -15  13   6      859.76      930.07    127.44 o 
 -13  13   6      122.98      -39.22     90.41 o 
 -11  13   6     3260.65     3264.42    191.14 o 
  -9  13   6     1363.10     1252.33    162.75 o 
  -7  13   6     3594.90     3939.80    304.16 o 
  -5  13   6     3418.86     3589.13    188.87 o 
  -3  13   6      482.08      430.37    171.05 o 
  -1  13   6     4535.29     4841.41    264.73 o 
   1  13   6      119.45       66.90     89.95 o 
   3  13   6     1279.76     1333.23    138.18 o 
   5  13   6      937.21      899.30    125.95 o 
   7  13   6      251.65      249.28    103.37 o 
   9  13   6     1637.40     1811.30    206.92 o 
  11  13   6      850.33      835.99    171.94 o 
  13  13   6     1842.55     1698.65    215.22 o 
 -20  14   6      503.27      445.23    118.17 o 
 -18  14   6       69.35      -46.36    103.76 o 
 -16  14   6      352.99      288.98    108.50 o 
 -14  14   6     3712.42     3957.13    217.57 o 
 -12  14   6     6606.15     7031.68    283.81 o 
 -10  14   6      927.57     1021.56    192.69 o 
  -8  14   6     2371.40     2736.82    268.58 o 
  -6  14   6     2395.05     2558.95    269.18 o 
  -4  14   6     1532.15     1380.27    219.37 o 
  -2  14   6      834.84      705.55    189.73 o 
   0  14   6       58.42       18.88     91.26 o 
   2  14   6      111.09       70.51     93.44 o 
   4  14   6      615.69      376.31    128.96 o 
   6  14   6     1809.33     1575.42    150.53 o 
   8  14   6      609.47      545.11    122.98 o 
  10  14   6     2499.79     2363.37    180.14 o 
  12  14   6     1217.95      772.55    217.59 o 
 -17  15   6     1180.97     1105.75    202.18 o 
 -15  15   6      920.64      896.46    187.36 o 
 -13  15   6     1761.29     1367.22    216.41 o 
 -11  15   6     1570.94     1409.91    219.97 o 
  -9  15   6      860.35      739.94    191.51 o 
  -7  15   6     1058.24      657.52    192.69 o 
  -5  15   6      828.43     1049.43    217.00 o 
  -3  15   6      236.86      -58.10    164.83 o 
  -1  15   6     1160.30     1270.58    222.93 o 
   1  15   6        6.68     -155.34    155.34 o 
   3  15   6     1589.89     1232.63    227.67 o 
   5  15   6       80.90       11.86    167.20 o 
   7  15   6      498.02      277.48    185.58 o 
   9  15   6     2839.33     2708.36    301.78 o 
 -12  16   6     1028.21      868.59    212.85 o 
 -10  16   6       43.57      -14.23    158.90 o 
  -8  16   6      217.63       57.51    164.83 o 
  -6  16   6      576.49      861.48    214.63 o 
  -4  16   6      586.43      317.79    186.17 o 
  -2  16   6      773.62      701.40    204.55 o 
   0  16   6        2.52      -78.86    172.53 o 
   2  16   6     1090.87      595.86    206.33 o 
 -37   1   7      228.48      576.95    113.93 o 
 -35   1   7       48.22      190.25     94.23 o 
 -33   1   7       49.58      189.34     89.18 o 
 -31   1   7        1.16       92.72     71.03 o 
 -29   1   7       31.92     1073.28    127.21 o 
 -27   1   7       71.87       49.21     36.79 o 
 -25   1   7        6.09      115.77     32.91 o 
 -23   1   7     3910.84     3554.09     93.48 o 
 -21   1   7     1305.82     1209.22     48.27 o 
 -19   1   7     3164.66     2851.66     68.15 o 
 -17   1   7        8.39        8.93     23.39 o 
 -15   1   7     3079.49     3043.76     74.78 o 
 -13   1   7      878.41      832.96     35.47 o 
 -11   1   7     1069.38     1120.85     53.23 o 
  -9   1   7      508.49      615.60     33.01 o 
  -7   1   7      942.34      938.09     33.20 o 
  -5   1   7     7068.65     7252.39    111.66 o 
  -3   1   7    31784.34    32917.09    417.52 o 
  -1   1   7     7600.32     7508.48    114.29 o 
   1   1   7    13158.65    13113.34    183.43 o 
   3   1   7     8661.13     8739.17    141.95 o 
   5   1   7    11982.28    11852.39    180.59 o 
   7   1   7      136.30       69.87     21.17 o 
   9   1   7        2.89       22.54     24.02 o 
  11   1   7      470.13      515.00     46.35 o 
  13   1   7      119.04       95.18     39.89 o 
  15   1   7        6.12       73.03     49.40 o 
  17   1   7       22.31       29.65     67.78 o 
  19   1   7      385.05      378.09     89.27 o 
  21   1   7      297.18      333.50     96.14 o 
  23   1   7      755.20      790.51    121.01 o 
  25   1   7       65.88      -81.12    100.24 o 
  27   1   7        6.52        0.07    106.81 o 
 -36   2   7        1.08      223.36     95.00 o 
 -34   2   7      724.48      922.94    117.80 o 
 -32   2   7      439.97      683.80    108.11 o 
 -30   2   7      750.59      705.32     93.91 o 
 -28   2   7      446.67      409.26     65.26 o 
 -26   2   7       22.23      480.90    181.55 o 
 -24   2   7     3633.72     3139.24     78.65 o 
 -22   2   7     8887.04     8281.88    133.19 o 
 -20   2   7      397.90      458.40     39.41 o 
 -18   2   7      350.96      304.68     32.15 o 
 -16   2   7       26.51      -13.11     21.56 o 
 -14   2   7      788.61      780.02     37.07 o 
 -12   2   7      770.05      903.95     57.45 o 
 -10   2   7      701.06      676.82     41.75 o 
  -8   2   7      789.06      671.23     34.02 o 
  -6   2   7     2381.84     2430.71     76.60 o 
  -4   2   7    17176.78    17082.65    242.74 o 
  -2   2   7     8305.90     8184.01    124.10 o 
   0   2   7       43.12       39.80     15.25 o 
   2   2   7     7854.37     7860.47    120.88 o 
   4   2   7      453.01      385.02     32.03 o 
   6   2   7        2.07       -9.74     18.01 o 
   8   2   7     5649.19     5511.51     98.94 o 
  10   2   7     4213.34     4161.41    108.57 o 
  12   2   7     1099.56     1002.73     73.15 o 
  14   2   7     1389.04     1274.78     91.42 o 
  16   2   7      194.95      207.59     60.95 o 
  18   2   7      530.63      503.09     91.48 o 
  20   2   7      825.78      725.39     88.95 o 
  22   2   7     1537.99     1573.32    142.33 o 
  24   2   7      306.83      393.16    129.56 o 
  26   2   7       22.58     -100.75    100.75 o 
 -37   3   7        5.50      298.39    115.39 o 
 -35   3   7      281.45      498.00    152.74 o 
 -33   3   7      388.67      520.93     88.31 o 
 -31   3   7      921.95      865.51     74.69 o 
 -29   3   7      215.13      614.84     96.60 o 
 -27   3   7     1251.61     1267.05     66.03 o 
 -25   3   7     2477.98     2403.40     84.64 o 
 -23   3   7     4629.81     4435.24    101.04 o 
 -21   3   7      705.20      728.48     45.64 o 
 -19   3   7      154.29      129.03     30.92 o 
 -17   3   7     1100.01      950.25     47.05 o 
 -15   3   7      676.42      722.43     36.21 o 
 -13   3   7     1281.77     1390.87     42.17 o 
 -11   3   7       71.81      134.47     21.54 o 
  -9   3   7     6249.71     6146.73    115.42 o 
  -7   3   7     5155.84     4573.37     90.31 o 
  -5   3   7     6555.24     5861.53    121.54 o 
  -3   3   7    15607.02    15532.90    237.50 o 
  -1   3   7     2830.46     2233.61     62.53 o 
   1   3   7    19256.05    18992.36    279.68 o 
   3   3   7       94.71       64.83     17.91 o 
   5   3   7      881.54      833.75     38.26 o 
   7   3   7     1220.15     1355.44     53.76 o 
   9   3   7     3465.68     3448.65     92.68 o 
  11   3   7     1959.73     1853.00     78.54 o 
  13   3   7      898.12      921.56     73.86 o 
  15   3   7      459.43      450.89     67.19 o 
  17   3   7     1111.02     1102.98     77.54 o 
  19   3   7     1990.24     2155.11    148.38 o 
  21   3   7      336.38      253.00     79.12 o 
  23   3   7     1834.47     2057.72    154.15 o 
  25   3   7      183.36      138.62    106.82 o 
  27   3   7        8.62      -44.29    126.06 o 
 -36   4   7      783.06     1291.98    217.01 o 
 -34   4   7        4.24      136.42     89.43 o 
 -32   4   7      496.16      818.24    106.63 o 
 -30   4   7     1032.84      981.45     83.09 o 
 -28   4   7     1998.09     1959.09    101.18 o 
 -26   4   7     1905.95     2265.43    133.61 o 
 -24   4   7     2131.74     2126.22     77.04 o 
 -22   4   7     4651.77     4509.02    130.20 o 
 -20   4   7     1678.91     1542.67     56.78 o 
 -18   4   7     3446.01     3381.26     78.72 o 
 -16   4   7     5908.22     5769.21    101.45 o 
 -14   4   7       51.67       34.17     22.42 o 
 -12   4   7     1829.47     1975.59     48.99 o 
 -10   4   7     1372.35     1344.23     51.21 o 
  -8   4   7     6991.70     6756.69    124.29 o 
  -6   4   7     3525.59     3067.83     70.79 o 
  -4   4   7    36535.82    36137.57    546.10 o 
  -2   4   7     9909.55     9115.85    147.48 o 
   0   4   7    18599.74    18434.05    248.66 o 
   2   4   7    19420.66    19261.16    244.86 o 
   4   4   7     1661.83     1409.68     49.92 o 
   6   4   7      582.29      596.83     47.65 o 
   8   4   7      178.47      158.24     34.32 o 
  10   4   7        2.20       50.59     32.83 o 
  12   4   7       25.98       53.49     35.54 o 
  14   4   7     1604.28     1790.21     95.27 o 
  16   4   7      991.20     1063.17     98.83 o 
  18   4   7      594.59      654.70     72.58 o 
  20   4   7     1511.42     1450.06    105.60 o 
  22   4   7     1427.81     1515.29    136.28 o 
  24   4   7     1692.62     1657.41    170.64 o 
  26   4   7       90.39      227.91    117.17 o 
 -35   5   7      792.83     1008.03    156.12 o 
 -33   5   7      551.46      642.01    148.90 o 
 -31   5   7     2509.90     2397.37    117.30 o 
 -29   5   7     2029.78     2292.03    159.40 o 
 -27   5   7     4401.24     4149.82    138.80 o 
 -25   5   7     7831.27     7486.43    160.63 o 
 -23   5   7      876.20     1039.56     85.25 o 
 -21   5   7      698.21      876.77     55.56 o 
 -19   5   7     2173.95     2282.30     71.56 o 
 -17   5   7    15622.45    15580.13    226.08 o 
 -15   5   7      775.01      675.85     41.69 o 
 -13   5   7       73.88       63.52     24.29 o 
 -11   5   7       31.32       89.62     22.27 o 
  -9   5   7     2387.15     2622.04     70.70 o 
  -7   5   7     9911.43     9383.36    197.69 o 
  -5   5   7    15499.43    15650.12    297.31 o 
  -3   5   7    16022.52    15970.93    301.92 o 
  -1   5   7    22222.41    21820.97    289.97 o 
   1   5   7    14266.13    14906.63    229.12 o 
   3   5   7      236.48      247.74     31.26 o 
   5   5   7      828.30      839.06     54.47 o 
   7   5   7      721.53      773.25     52.88 o 
   9   5   7      535.82      572.92     46.14 o 
  11   5   7     2370.58     2461.61     82.51 o 
  13   5   7     3685.92     3663.36    123.83 o 
  15   5   7     1501.84     1567.20    100.80 o 
  17   5   7     4624.06     4837.60    143.34 o 
  19   5   7     1049.50      892.41     92.22 o 
  21   5   7     1627.47     1676.82    115.51 o 
  23   5   7     1929.81     1875.21    164.57 o 
  25   5   7     1350.66     1290.05    143.58 o 
 -34   6   7       10.05      218.14    219.97 o 
 -32   6   7      256.64      254.76    147.36 o 
 -30   6   7     2447.01     2428.59    116.18 o 
 -28   6   7     4134.80     4004.55    140.34 o 
 -26   6   7     2051.74     2041.13    100.72 o 
 -24   6   7     3525.63     3446.96    105.28 o 
 -22   6   7     5697.70     5617.75    132.48 o 
 -20   6   7      512.60      608.02     49.05 o 
 -18   6   7    15992.26    16063.54    235.93 o 
 -16   6   7     4474.08     4246.77     93.73 o 
 -14   6   7     1713.39     1821.19     65.21 o 
 -12   6   7      527.81      503.30     55.77 o 
 -10   6   7     2660.01     2590.45     92.02 o 
  -8   6   7     2946.22     3229.11    126.83 o 
  -6   6   7    17428.13    17357.19    330.97 o 
  -4   6   7    35775.84    35492.51    620.33 o 
  -2   6   7    31521.72    30920.35    609.87 o 
   0   6   7     8592.04     8719.51    194.72 o 
   2   6   7     6315.11     6305.13    170.07 o 
   4   6   7     3242.62     3180.13     97.05 o 
   6   6   7      101.75      108.66     46.94 o 
   8   6   7     3077.78     3308.14    116.57 o 
  10   6   7      339.19      258.66     46.50 o 
  12   6   7     5910.68     5780.58    142.93 o 
  14   6   7     5340.63     5385.88    157.02 o 
  16   6   7     5870.60     6211.93    188.08 o 
  18   6   7      242.92      101.55     65.10 o 
  20   6   7     3074.52     3218.09    161.20 o 
  22   6   7     3177.16     3201.38    367.33 o 
  24   6   7     1012.94     1324.10    166.53 o 
 -33   7   7      313.88      357.11    111.30 o 
 -31   7   7      721.49      719.46    106.72 o 
 -29   7   7     1085.16     1120.90    109.29 o 
 -27   7   7     2262.64     2202.51    118.73 o 
 -25   7   7     5909.13     5398.61    172.41 o 
 -23   7   7      568.55      454.16     57.33 o 
 -21   7   7      722.75      895.05     65.59 o 
 -19   7   7     8364.93     8336.90    181.35 o 
 -17   7   7     1092.73     1084.11     64.31 o 
 -15   7   7        3.63       -7.15     32.21 o 
 -13   7   7       34.87       18.92     32.35 o 
 -11   7   7     1427.01     1484.36     60.92 o 
  -9   7   7     7468.58     7593.54    191.18 o 
  -7   7   7    16084.57    16588.53    325.54 o 
  -5   7   7    14439.53    14932.58    298.81 o 
  -3   7   7    24669.27    24164.69    447.14 o 
  -1   7   7    28393.66    27459.25    499.53 o 
   1   7   7     3960.97     3852.07    120.85 o 
   3   7   7      780.17      717.98     60.20 o 
   5   7   7     2016.37     1846.30     88.87 o 
   7   7   7        2.29      -17.27     38.20 o 
   9   7   7      704.90      608.14     52.90 o 
  11   7   7     9137.50     8800.21    184.35 o 
  13   7   7     2844.22     2865.17    116.14 o 
  15   7   7     1110.92     1054.31     86.59 o 
  17   7   7     3200.57     3513.61    140.73 o 
  19   7   7      986.73     1035.34     96.75 o 
  21   7   7     1286.70     1044.92    144.64 o 
  23   7   7      353.48      218.06    121.55 o 
 -32   8   7      137.92      375.18    136.00 o 
 -30   8   7     2198.09     1834.33    192.69 o 
 -28   8   7     2429.55     2278.31    140.29 o 
 -26   8   7     1817.35     1969.28    123.49 o 
 -24   8   7     2906.02     2861.63    129.81 o 
 -22   8   7     3461.83     3597.12    184.10 o 
 -20   8   7      860.08     1011.20     69.34 o 
 -18   8   7      738.13      740.78     60.90 o 
 -16   8   7       31.61       85.19     41.28 o 
 -14   8   7      661.57      630.14     52.04 o 
 -12   8   7      129.71       79.01     36.28 o 
 -10   8   7     9561.75     9525.78    173.93 o 
  -8   8   7     1501.36     1544.93     62.35 o 
  -6   8   7     2588.16     2493.23     82.63 o 
  -4   8   7     9159.47     9074.17    238.21 o 
  -2   8   7    19734.02    19870.65    384.65 o 
   0   8   7       99.38      148.61     55.05 o 
   2   8   7     6801.79     6527.89    171.93 o 
   4   8   7     1580.42     1591.23     86.29 o 
   6   8   7      221.68      243.54     69.70 o 
   8   8   7      121.88      118.56     47.70 o 
  10   8   7      919.98     1076.39     71.31 o 
  12   8   7     1638.47     1535.49     94.34 o 
  14   8   7     1816.30     1757.02    112.04 o 
  16   8   7      919.97      818.91     93.87 o 
  18   8   7     1351.14     1253.31    112.84 o 
  20   8   7     2164.15     2197.91    145.13 o 
  22   8   7     2095.81     2272.97    187.08 o 
 -31   9   7       50.35      106.83    118.28 o 
 -29   9   7      167.57      242.30     77.66 o 
 -27   9   7      974.24     1036.88     96.47 o 
 -25   9   7     6520.04     6325.60    194.25 o 
 -23   9   7      278.42      181.89     65.07 o 
 -21   9   7     2489.36     2577.74    120.62 o 
 -19   9   7     3768.66     3874.60    120.63 o 
 -17   9   7        5.38       10.79     41.48 o 
 -15   9   7      659.49      626.28     59.54 o 
 -13   9   7      914.21      817.34     60.70 o 
 -11   9   7      124.33      193.69     40.98 o 
  -9   9   7     4995.92     4858.11    115.22 o 
  -7   9   7     1171.87     1287.59     67.47 o 
  -5   9   7       38.61      -13.52     38.42 o 
  -3   9   7     6078.51     6181.12    168.03 o 
  -1   9   7     7596.06     7856.13    196.97 o 
   1   9   7     4551.58     4765.06    147.35 o 
   3   9   7     2609.23     2309.95    119.97 o 
   5   9   7     4430.21     4520.67    207.61 o 
   7   9   7      576.23      546.83     70.13 o 
   9   9   7       15.19       64.09     45.05 o 
  11   9   7      263.27       91.43     50.73 o 
  13   9   7       82.21      195.81     62.01 o 
  15   9   7      565.02      704.70     84.48 o 
  17   9   7     3022.20     3168.62    182.93 o 
  19   9   7     3665.91     3346.52    193.16 o 
  21   9   7      905.27      541.32    253.76 o 
 -30  10   7      122.76      220.56    175.50 o 
 -28  10   7      723.96      541.20     96.54 o 
 -26  10   7       41.99      115.56     75.95 o 
 -24  10   7     1570.52     1486.36    120.58 o 
 -22  10   7     3129.89     2935.55    149.82 o 
 -20  10   7      233.11      275.93     77.56 o 
 -18  10   7        7.31        8.06     50.74 o 
 -16  10   7        4.48      -37.68     48.03 o 
 -14  10   7       84.98       85.29     50.91 o 
 -12  10   7      234.89      284.26     56.41 o 
 -10  10   7     4571.74     4430.47    135.71 o 
  -8  10   7      966.94      935.29     69.49 o 
  -6  10   7      147.72      175.74     54.56 o 
  -4  10   7     5022.11     5095.58    181.15 o 
  -2  10   7     6426.27     6080.65    172.93 o 
   0  10   7       40.99      -11.38     51.52 o 
   2  10   7     7940.23     7604.76    241.66 o 
   4  10   7     1523.21     1389.02     90.33 o 
   6  10   7      195.94      141.88     59.70 o 
   8  10   7       14.12       31.96     59.90 o 
  10  10   7      225.13      172.72     69.49 o 
  12  10   7        4.61      -76.78     76.78 o 
  14  10   7      341.85      201.91    112.36 o 
  16  10   7       15.72      -65.16    108.25 o 
  18  10   7      702.86      584.21    142.27 o 
 -29  11   7      366.59      512.12    120.06 o 
 -27  11   7       67.84       99.70     80.85 o 
 -25  11   7     2906.88     3175.46    163.16 o 
 -23  11   7       29.70      -23.32     72.86 o 
 -21  11   7     1136.83     1296.19    114.25 o 
 -19  11   7      791.60      785.45     97.33 o 
 -17  11   7       80.85      128.10     70.93 o 
 -15  11   7     1373.76     1401.57     88.16 o 
 -13  11   7      397.84      410.19     70.83 o 
 -11  11   7      227.43      144.27     54.73 o 
  -9  11   7     1106.68      982.15     75.36 o 
  -7  11   7     3329.49     3509.08    145.90 o 
  -5  11   7      263.45      245.68     64.70 o 
  -3  11   7      197.85       38.54     96.64 o 
  -1  11   7     3035.61     3219.71    188.47 o 
   1  11   7       51.92       85.19     85.88 o 
   3  11   7      495.96      574.06    108.67 o 
   5  11   7      143.79       95.84     93.55 o 
   7  11   7      145.86      106.62    112.95 o 
   9  11   7     1611.16     1543.07    248.42 o 
  11  11   7     1943.92     1932.71    174.71 o 
  13  11   7     1696.98     1862.00    174.94 o 
  15  11   7      164.45      177.07    113.73 o 
  17  11   7     2453.60     2261.21    202.02 o 
 -26  12   7      178.51      125.14     99.51 o 
 -24  12   7      475.36      541.07    172.53 o 
 -22  12   7     1661.47     1720.06    143.81 o 
 -20  12   7       26.11      -23.78     75.48 o 
 -18  12   7      995.73     1130.79    109.71 o 
 -16  12   7      621.98      552.77     90.04 o 
 -14  12   7       69.83       60.08     86.66 o 
 -12  12   7      135.81      179.81    105.47 o 
 -10  12   7      107.72       60.53    100.20 o 
  -8  12   7      358.46      251.94     89.78 o 
  -6  12   7      718.27      691.10    104.16 o 
  -4  12   7      669.55      655.44    103.27 o 
  -2  12   7      308.39      324.64     95.41 o 
   0  12   7       42.82        1.19    106.13 o 
   2  12   7      647.33      731.04    153.56 o 
   4  12   7        5.64       96.64    120.36 o 
   6  12   7        1.41      -28.46    115.62 o 
   8  12   7      638.07      805.75    167.79 o 
  10  12   7       32.08     -116.80    116.80 o 
  12  12   7      173.07     -101.39    123.32 o 
  14  12   7      710.16      732.82    173.72 o 
  16  12   7      599.98      326.69    164.23 o 
 -23  13   7      544.35      652.78    163.05 o 
 -21  13   7      204.08      116.21    128.07 o 
 -19  13   7        2.10      -68.78    122.73 o 
 -17  13   7      723.70      830.06    176.09 o 
 -15  13   7      483.74      390.13    151.19 o 
 -13  13   7      473.05      112.65    132.22 o 
 -11  13   7      122.55       16.60    133.99 o 
  -9  13   7        0.43       21.67    110.87 o 
  -7  13   7      478.32      557.68    105.69 o 
  -5  13   7        0.61      -49.69     86.65 o 
  -3  13   7     1161.36     1608.76    598.23 o 
  -1  13   7      764.90      561.41    111.12 o 
   1  13   7      257.26      280.76    148.22 o 
   3  13   7      571.53      614.24    152.97 o 
   5  13   7      167.43       -8.30    117.39 o 
   7  13   7     1872.04     1753.20    209.89 o 
   9  13   7      806.26      591.71    163.64 o 
  11  13   7       74.88      107.91    135.18 o 
  13  13   7       23.86      -23.12    142.30 o 
 -20  14   7     1912.97     2171.78    242.50 o 
 -18  14   7      224.60       -8.89    132.22 o 
 -16  14   7      517.24      225.89    150.60 o 
 -14  14   7      511.67      514.04    166.60 o 
 -12  14   7        7.46     -123.92    123.92 o 
 -10  14   7      492.37      314.24    164.83 o 
  -8  14   7     1087.08     1277.69    217.00 o 
  -6  14   7      131.02       23.72    147.04 o 
  -4  14   7      172.01      252.82     99.06 o 
  -2  14   7     1260.87     1082.12    132.55 o 
   0  14   7     2163.77     2496.73    174.22 o 
   2  14   7       70.71      -92.27     92.27 o 
   4  14   7      617.40      514.11    119.62 o 
   6  14   7       18.67      -15.42    125.10 o 
   8  14   7        3.05       68.18    131.03 o 
  10  14   7      606.22      316.61    155.93 o 
 -17  15   7       19.05       -7.11    138.15 o 
 -15  15   7       79.42     -143.48    144.07 o 
 -13  15   7       33.80       -7.71    146.45 o 
 -11  15   7      235.38      201.59    164.23 o 
  -9  15   7        1.93      -17.19    149.41 o 
  -7  15   7       80.90       45.65    155.93 o 
  -5  15   7      774.64      735.19    195.06 o 
  -3  15   7     1520.03     2133.25    263.84 o 
  -1  15   7      768.06      689.54    199.21 o 
   1  15   7      268.79      -68.78    163.05 o 
   3  15   7     1368.55     1285.99    233.60 o 
   5  15   7        1.16       59.88    181.43 o 
   7  15   7       48.85     -170.16    170.16 o 
 -10  16   7       52.59      -31.42    161.27 o 
  -8  16   7      475.04      652.19    203.36 o 
  -6  16   7      293.79      250.80    184.98 o 
  -4  16   7       25.48      -99.01    169.57 o 
  -2  16   7      534.58      378.27    193.28 o 
   0  16   7     2386.87     2361.51    288.15 o 
 -36   0   8    13647.09    14572.06    547.73 o 
 -34   0   8     1602.23     2001.32    205.80 o 
 -32   0   8     2825.08     3450.37    266.80 o 
 -30   0   8     3168.40     3001.52    205.63 o 
 -28   0   8      515.32      475.27     82.82 o 
 -26   0   8     9834.69     9188.56    236.81 o 
 -24   0   8     9722.86     7719.94    206.25 o 
 -22   0   8     3531.90     3556.07    126.64 o 
 -20   0   8     5589.11     5045.02    250.57 o 
 -18   0   8     6382.44     5428.13    151.41 o 
 -16   0   8    15611.83    14538.55    298.86 o 
 -14   0   8       30.29       23.61     28.91 o 
 -12   0   8    17891.13    17960.59    340.22 o 
 -10   0   8    28487.46    28217.98    598.18 o 
  -8   0   8     3244.17     2609.78     97.38 o 
  -6   0   8   137678.22   149893.30   2525.53 o 
  -4   0   8    25426.84    29205.74    522.93 o 
  -2   0   8    34385.27    33380.39    802.01 o 
   0   0   8    20053.14    20275.57    393.17 o 
   2   0   8    31427.23    30748.20    504.64 o 
   4   0   8    17361.99    16972.16    596.78 o 
   6   0   8     4233.44     4290.28    132.84 o 
   8   0   8    24204.81    23857.93    448.83 o 
  10   0   8      697.13      749.86     66.54 o 
  12   0   8     2199.98     2040.38    121.99 o 
  14   0   8      230.94      231.01     71.13 o 
  16   0   8      303.64      330.15    113.16 o 
  18   0   8     5155.19     5176.90    281.93 o 
  20   0   8      443.61      401.36    146.40 o 
  22   0   8     2657.77     3118.16    251.22 o 
  24   0   8       56.77       17.57    142.23 o 
  26   0   8      220.58      130.31    163.88 o 
 -37   1   8     2835.79     3453.89    296.61 o 
 -35   1   8       40.99      307.74     93.91 o 
 -33   1   8       27.87      148.45     83.16 o 
 -31   1   8     1781.59     1768.84     86.38 o 
 -29   1   8     9095.75     8254.41    179.68 o 
 -27   1   8        5.72       34.64     37.37 o 
 -25   1   8     3793.60     3197.15     82.91 o 
 -23   1   8    13683.13    12431.65    185.17 o 
 -21   1   8     5468.67     5288.78    101.08 o 
 -19   1   8     9591.45     9176.57    161.54 o 
 -17   1   8     1086.38      978.66     47.56 o 
 -15   1   8     6174.52     5686.52    108.98 o 
 -13   1   8    42022.61    41965.41    512.14 o 
 -11   1   8       43.41       22.70     20.01 o 
  -9   1   8      513.36      437.71     29.29 o 
  -7   1   8     1581.29     1080.60     47.10 o 
  -5   1   8    18428.22    18431.19    249.55 o 
  -3   1   8     1201.26      858.92     34.02 o 
  -1   1   8     7439.05     7389.85    122.06 o 
   1   1   8    21501.35    20889.81    280.36 o 
   3   1   8     9500.27     9355.19    142.03 o 
   5   1   8    23830.44    23673.42    353.61 o 
   7   1   8     8353.33     8201.31    135.05 o 
   9   1   8      970.48      955.03     49.79 o 
  11   1   8    12649.60    12203.95    209.09 o 
  13   1   8      446.68      429.07     55.73 o 
  15   1   8     5962.18     5805.00    170.84 o 
  17   1   8        5.39      -21.69     67.74 o 
  19   1   8       64.20       15.54     82.26 o 
  21   1   8     6050.65     6663.56    240.41 o 
  23   1   8      828.20      853.75    126.83 o 
  25   1   8      501.45      491.25    124.68 o 
 -36   2   8     2118.82     2204.86    157.63 o 
 -34   2   8     1102.89     1325.44    128.53 o 
 -32   2   8     4290.73     4188.25    149.78 o 
 -30   2   8      578.70      404.01     56.18 o 
 -28   2   8      104.85       98.65     42.12 o 
 -26   2   8    11461.16    11064.99    192.84 o 
 -24   2   8      925.78      794.10     56.38 o 
 -22   2   8     3440.69     3415.17     85.58 o 
 -20   2   8     4089.37     3907.22     87.96 o 
 -18   2   8     4783.76     4321.03     84.90 o 
 -16   2   8    32176.80    31481.20    402.51 o 
 -14   2   8      150.47      109.75     23.90 o 
 -12   2   8     5705.72     5870.88    116.46 o 
 -10   2   8    26933.46    26277.33    388.41 o 
  -8   2   8      500.46      651.83     34.34 o 
  -6   2   8     4287.79     4433.98     90.43 o 
  -4   2   8    14824.29    15799.56    229.31 o 
  -2   2   8    16329.02    15918.50    220.06 o 
   0   2   8    36515.24    36925.38    497.50 o 
   2   2   8    27464.67    27088.40    350.27 o 
   4   2   8     8484.50     7701.99    134.50 o 
   6   2   8     5684.52     5677.17    102.62 o 
   8   2   8    27364.98    27817.39    339.69 o 
  10   2   8     5582.72     5586.33    123.98 o 
  12   2   8     1230.14     1017.22     62.01 o 
  14   2   8      335.90      341.41     62.20 o 
  16   2   8       62.67      -54.30     54.30 o 
  18   2   8     6526.46     6344.55    221.16 o 
  20   2   8      256.15       95.59     91.03 o 
  22   2   8     1502.84     1350.57    136.69 o 
  24   2   8     1935.68     2390.38    191.09 o 
  26   2   8     2669.91     2794.72    283.43 o 
 -37   3   8      557.96      919.36    147.41 o 
 -35   3   8       12.59      265.54    105.28 o 
 -33   3   8     2786.00     3241.03    199.50 o 
 -31   3   8     3161.89     3112.70    130.32 o 
 -29   3   8     5441.11     5594.67    131.29 o 
 -27   3   8      957.48     1083.36     63.11 o 
 -25   3   8      106.14       98.90     38.91 o 
 -23   3   8      682.28      747.33     52.86 o 
 -21   3   8     9627.40     9144.15    145.29 o 
 -19   3   8     1438.06     1385.68     51.55 o 
 -17   3   8     2479.68     2305.67     61.81 o 
 -15   3   8    10273.19    10156.41    156.30 o 
 -13   3   8    15799.00    15334.13    210.82 o 
 -11   3   8     3517.47     3482.88     77.17 o 
  -9   3   8      874.50     1047.22     55.13 o 
  -7   3   8    48446.27    49399.15    691.87 o 
  -5   3   8     4636.69     4293.48    107.16 o 
  -3   3   8     9784.02     9335.12    158.49 o 
  -1   3   8    15196.13    15559.73    259.82 o 
   1   3   8    31085.24    31606.01    422.42 o 
   3   3   8    10141.03     9717.34    156.40 o 
   5   3   8    19308.36    18383.44    284.45 o 
   7   3   8    13179.96    13524.19    231.43 o 
   9   3   8        9.70       32.86     45.06 o 
  11   3   8    22969.39    22778.70    365.33 o 
  13   3   8      107.48        5.45     49.03 o 
  15   3   8     2111.75     2246.67    111.09 o 
  17   3   8       31.80      -56.45     57.24 o 
  19   3   8       88.94      177.04     87.77 o 
  21   3   8     1715.81     1849.18    120.60 o 
  23   3   8      855.11      865.53    127.41 o 
  25   3   8     3722.17     4076.86    211.58 o 
 -36   4   8      806.82      970.12    141.54 o 
 -34   4   8     1487.91     1620.55    160.16 o 
 -32   4   8     2010.12     2333.98    146.00 o 
 -30   4   8      374.59      511.43     71.38 o 
 -28   4   8      657.71      675.37     59.82 o 
 -26   4   8     7557.97     6869.10    151.94 o 
 -24   4   8       34.70       47.49     38.76 o 
 -22   4   8     3370.56     2955.36     78.75 o 
 -20   4   8     4681.24     4489.63     93.03 o 
 -18   4   8      424.57      456.06     36.15 o 
 -16   4   8    14070.32    13851.80    188.03 o 
 -14   4   8      392.97      287.29     29.24 o 
 -12   4   8     1104.06     1130.76     40.75 o 
 -10   4   8     4255.13     3532.23     84.94 o 
  -8   4   8     1446.25     1308.19     51.93 o 
  -6   4   8       79.78       15.12     18.23 o 
  -4   4   8     3113.59     2842.07     64.49 o 
  -2   4   8     9983.71     9843.91    167.00 o 
   0   4   8     8187.95     8352.67    144.56 o 
   2   4   8     2860.14     2812.92     68.77 o 
   4   4   8      642.89      653.35     44.99 o 
   6   4   8     1156.94     1097.56     51.42 o 
   8   4   8     4671.22     4620.68    180.80 o 
  10   4   8       31.95      145.17     59.41 o 
  12   4   8     6230.60     6248.74    154.46 o 
  14   4   8      530.14      503.95     71.39 o 
  16   4   8        6.46       84.76     52.00 o 
  18   4   8     2048.69     1978.33    103.04 o 
  20   4   8       13.46      -38.23     69.90 o 
  22   4   8       15.58      -91.85     91.85 o 
  24   4   8      513.98      654.09    124.57 o 
 -35   5   8      734.40      806.93    185.59 o 
 -33   5   8      554.12      480.35    259.95 o 
 -31   5   8      345.68      342.59     76.14 o 
 -29   5   8     4160.52     3853.76    136.26 o 
 -27   5   8      306.54      223.83     52.59 o 
 -25   5   8      254.60      199.74     47.99 o 
 -23   5   8     3355.16     3196.48     97.99 o 
 -21   5   8     5921.93     5800.98    117.88 o 
 -19   5   8     3284.67     3235.08     83.72 o 
 -17   5   8      740.81      752.09     44.61 o 
 -15   5   8     2940.00     2969.67     73.28 o 
 -13   5   8     8901.57     9137.67    156.32 o 
 -11   5   8     5558.81     5615.44    118.67 o 
  -9   5   8     3612.31     3830.58     90.01 o 
  -7   5   8    11481.37    11346.22    201.67 o 
  -5   5   8     1935.75     1844.08     60.13 o 
  -3   5   8     7295.35     7219.67    125.55 o 
  -1   5   8       14.03        6.90     17.21 o 
   1   5   8      277.58      190.91     22.89 o 
   3   5   8      442.92      494.94     48.46 o 
   5   5   8     4138.03     4087.84    100.01 o 
   7   5   8       44.37       47.40     32.05 o 
   9   5   8     4287.59     3996.98    102.06 o 
  11   5   8     1950.06     1987.47     90.35 o 
  13   5   8       41.06       15.88     45.91 o 
  15   5   8     3965.57     4057.15    129.14 o 
  17   5   8      590.80      585.00     75.23 o 
  19   5   8      177.16      106.15     66.51 o 
  21   5   8     1493.80     1643.16    119.17 o 
  23   5   8        6.18     -107.66    107.66 o 
  25   5   8     1148.29     1132.19    173.52 o 
 -34   6   8      262.21      324.83    192.99 o 
 -32   6   8     2427.96     2583.91    210.45 o 
 -30   6   8      880.33      818.84    130.42 o 
 -28   6   8     2086.89     2019.75    103.36 o 
 -26   6   8     2064.08     2083.31     86.82 o 
 -24   6   8       50.60       43.95     41.70 o 
 -22   6   8      104.79       70.06     51.35 o 
 -20   6   8      810.70      850.32     59.62 o 
 -18   6   8       75.65      122.86     38.98 o 
 -16   6   8     2023.55     1968.52     68.79 o 
 -14   6   8     1337.03     1444.74     57.55 o 
 -12   6   8      185.67      195.70     35.77 o 
 -10   6   8     4126.52     3925.95    120.68 o 
  -8   6   8     5274.72     5252.77    139.65 o 
  -6   6   8     4805.59     4569.34    127.13 o 
  -4   6   8     2866.77     2523.87     92.34 o 
  -2   6   8     6724.04     6706.49    162.46 o 
   0   6   8       12.33       14.56     31.35 o 
   2   6   8     1851.92     1815.85     82.13 o 
   4   6   8     3260.16     3209.62     99.49 o 
   6   6   8       20.80      -30.93     32.56 o 
   8   6   8     7642.66     7216.16    161.21 o 
  10   6   8      273.54      271.03     48.79 o 
  12   6   8       31.91       -5.29     67.66 o 
  14   6   8     1978.37     1978.20    103.75 o 
  16   6   8      724.77      756.62    103.65 o 
  18   6   8      415.49      415.23     79.05 o 
  20   6   8       10.47      -81.05     81.05 o 
  22   6   8       88.93     -108.60    108.60 o 
  24   6   8        1.54       58.94    129.53 o 
 -33   7   8      126.06      391.21    133.70 o 
 -31   7   8        6.68       59.46     75.92 o 
 -29   7   8     1013.98     1028.76     95.36 o 
 -27   7   8      185.04      206.02     68.63 o 
 -25   7   8     1020.40      987.33     73.69 o 
 -23   7   8       13.36      134.05     47.73 o 
 -21   7   8      924.47      989.28     67.34 o 
 -19   7   8      184.32      200.77     54.04 o 
 -17   7   8     3107.51     3057.18     93.99 o 
 -15   7   8       52.04       58.72     35.89 o 
 -13   7   8     3961.69     3770.44     96.26 o 
 -11   7   8     1175.82     1020.97     60.29 o 
  -9   7   8     2033.93     1943.58     89.50 o 
  -7   7   8     2658.37     2358.67     92.95 o 
  -5   7   8      841.30      702.69     57.94 o 
  -3   7   8     1625.41     1563.04    134.53 o 
  -1   7   8     4936.96     4829.46    161.49 o 
   1   7   8     1544.94     1431.52     76.61 o 
   3   7   8     1182.50     1104.75     71.26 o 
   5   7   8      536.78      581.72     61.76 o 
   7   7   8      843.35      922.79     74.39 o 
   9   7   8     3344.18     3450.94    111.13 o 
  11   7   8     3601.40     3761.75    111.56 o 
  13   7   8      505.35      455.57     68.66 o 
  15   7   8     3832.54     3902.97    145.08 o 
  17   7   8     1219.85     1341.47    113.75 o 
  19   7   8        4.73      -43.40     69.90 o 
  21   7   8      164.26       51.43     93.55 o 
  23   7   8        2.62     -117.42    117.42 o 
 -32   8   8     1811.18     2100.02    146.92 o 
 -30   8   8      702.64      844.90    106.50 o 
 -28   8   8      671.91      558.47     82.39 o 
 -26   8   8      682.12      684.18     82.08 o 
 -24   8   8      939.91      865.04     85.56 o 
 -22   8   8     1148.13     1257.11     76.36 o 
 -20   8   8      688.64      739.54     69.91 o 
 -18   8   8        8.64        2.60     41.90 o 
 -16   8   8      571.56      511.00     50.82 o 
 -14   8   8     2027.64     2283.86     92.36 o 
 -12   8   8        6.91      -12.63     31.95 o 
 -10   8   8     5173.17     5576.51    205.13 o 
  -8   8   8     3694.80     3917.92    127.57 o 
  -6   8   8      702.20      658.26     60.74 o 
  -4   8   8     3433.26     3163.83    112.83 o 
  -2   8   8      436.14      417.24     53.42 o 
   0   8   8     3122.68     3334.47    118.02 o 
   2   8   8     2652.38     2544.07    108.61 o 
   4   8   8     3080.24     2933.16    115.93 o 
   6   8   8     4644.90     4453.45    192.63 o 
   8   8   8       50.47       65.95     47.39 o 
  10   8   8      306.38      292.03     55.39 o 
  12   8   8      888.17      920.80     75.28 o 
  14   8   8      154.61      105.76     64.10 o 
  16   8   8      114.44      100.39     67.95 o 
  18   8   8     1247.60     1028.04    101.22 o 
  20   8   8      114.01      -22.94     98.07 o 
  22   8   8       77.38      -99.99    138.60 o 
 -31   9   8      763.75      673.62    104.96 o 
 -29   9   8     1155.25     1190.79    183.99 o 
 -27   9   8     1277.45     1111.40    111.67 o 
 -25   9   8     2277.92     2227.84    119.28 o 
 -23   9   8       64.42       85.07     70.09 o 
 -21   9   8     1656.09     1570.90    101.89 o 
 -19   9   8     1077.53     1117.05     73.08 o 
 -17   9   8     2012.64     2155.19     90.06 o 
 -15   9   8     1351.05     1359.05     72.84 o 
 -13   9   8      486.52      365.76     47.44 o 
 -11   9   8     5164.08     5124.01    151.76 o 
  -9   9   8     1668.52     1606.70     88.38 o 
  -7   9   8     1075.97     1205.95     78.77 o 
  -5   9   8     2388.08     2284.08    102.40 o 
  -3   9   8        4.75      -35.42     38.95 o 
  -1   9   8     2649.84     2856.34    115.72 o 
   1   9   8     2471.58     2541.00    110.32 o 
   3   9   8     2229.51     2220.50    106.87 o 
   5   9   8      297.65      402.12     64.43 o 
   7   9   8      207.13      193.73     60.84 o 
   9   9   8     3716.93     3888.36    124.80 o 
  11   9   8     1532.64     1577.63     90.57 o 
  13   9   8      220.49      189.61     68.86 o 
  15   9   8      150.48       41.23     76.33 o 
  17   9   8      501.92      469.40     97.74 o 
  19   9   8      280.02      191.60    130.37 o 
  21   9   8      209.31      -33.20    235.97 o 
 -30  10   8       42.27      112.20    156.82 o 
 -28  10   8       48.69       80.62     90.20 o 
 -26  10   8       72.52      209.44    193.88 o 
 -24  10   8      425.05      431.17    112.67 o 
 -22  10   8      714.33      680.75     97.99 o 
 -20  10   8     2341.90     2454.14    112.51 o 
 -18  10   8     1118.21     1129.02     74.70 o 
 -16  10   8      599.34      597.30     61.16 o 
 -14  10   8     4629.77     5137.35    156.54 o 
 -12  10   8     4841.34     5132.54    153.92 o 
 -10  10   8      471.46      464.33     60.67 o 
  -8  10   8     2284.36     2305.58    107.59 o 
  -6  10   8     1180.04     1086.16    109.70 o 
  -4  10   8     1962.01     2142.17    104.58 o 
  -2  10   8     1795.50     1597.29     93.24 o 
   0  10   8     1595.98     1580.19     95.02 o 
   2  10   8     4774.43     4987.52    161.67 o 
   4  10   8     3409.19     3716.94    218.91 o 
   6  10   8     5175.48     5312.06    174.55 o 
   8  10   8       10.68      -12.58     47.65 o 
  10  10   8      994.95     1019.93     86.74 o 
  12  10   8     2964.32     3008.42    171.09 o 
  14  10   8     3290.61     3611.11    258.31 o 
  16  10   8      448.47      273.72    144.45 o 
  18  10   8       47.68      -68.18    147.04 o 
 -29  11   8     1445.68     1443.12    400.50 o 
 -27  11   8     1150.63     1185.29    277.77 o 
 -25  11   8     1681.91     1735.72    330.54 o 
 -23  11   8       23.45       83.42     88.00 o 
 -21  11   8      833.29      987.60    128.91 o 
 -19  11   8      598.64      630.76    147.63 o 
 -17  11   8      899.70      927.98     93.32 o 
 -15  11   8     1752.81     1924.77    117.66 o 
 -13  11   8       23.06       76.82     61.46 o 
 -11  11   8     4617.11     4806.79    175.27 o 
  -9  11   8       35.01       14.64     55.02 o 
  -7  11   8     3440.97     3841.73    155.41 o 
  -5  11   8      120.29       95.19     63.61 o 
  -3  11   8     1883.41     1892.07    198.97 o 
  -1  11   8     2967.27     2919.98    148.91 o 
   1  11   8     4118.89     4181.22    221.03 o 
   3  11   8     4521.80     4209.72    222.50 o 
   5  11   8     2040.70     1858.30    166.27 o 
   7  11   8     1989.90     1326.64    147.60 o 
   9  11   8     3437.21     3266.58    213.53 o 
  11  11   8      253.08      245.40    115.64 o 
  13  11   8       12.85      156.02    115.34 o 
  15  11   8        6.10      -69.29    107.52 o 
  17  11   8      114.92       29.64    150.60 o 
 -26  12   8      370.75      425.35    157.41 o 
 -24  12   8     1779.00     1797.25    276.59 o 
 -22  12   8     3357.01     3759.70    447.04 o 
 -20  12   8     1449.71     1388.52    353.37 o 
 -18  12   8     1205.13     1257.48    143.08 o 
 -16  12   8       95.97      163.80     94.70 o 
 -14  12   8    10388.07    11115.54    301.59 o 
 -12  12   8     1740.57     1781.83    139.99 o 
 -10  12   8        2.65      -27.31     75.49 o 
  -8  12   8       97.76       40.81     78.74 o 
  -6  12   8        2.95       21.86     81.19 o 
  -4  12   8     2497.38     2671.60    225.89 o 
  -2  12   8      966.83      959.90    155.93 o 
   0  12   8      987.02      892.31    158.30 o 
   2  12   8     2028.04     2531.08    231.82 o 
   4  12   8     3983.45     4242.18    289.33 o 
   6  12   8     3396.82     3228.92    265.03 o 
   8  12   8      185.23      -32.02    122.14 o 
  10  12   8      335.08      106.72    134.59 o 
  12  12   8     2223.65     2353.80    250.80 o 
  14  12   8      985.47     1152.00    202.18 o 
 -23  13   8     1534.01     1569.99    206.92 o 
 -21  13   8     2572.91     2925.95    266.80 o 
 -19  13   8     1018.44     1073.74    187.95 o 
 -17  13   8      722.66      598.23    164.83 o 
 -15  13   8     4864.08     5690.04    353.96 o 
 -13  13   8      789.70      698.43    174.31 o 
 -11  13   8     1351.30     1373.22    131.00 o 
  -9  13   8      535.07      441.03    105.76 o 
  -7  13   8     1931.80     1923.19    204.55 o 
  -5  13   8       49.93        3.11     89.53 o 
  -3  13   8      615.36      244.87    133.99 o 
  -1  13   8     2968.13     3262.12    265.62 o 
   1  13   8     1763.10     1812.49    205.74 o 
   3  13   8     3055.45     2491.95    237.16 o 
   5  13   8     1578.70     1759.72    211.66 o 
   7  13   8     1512.98     1543.91    205.14 o 
   9  13   8     1683.99     2090.56    235.38 o 
  11  13   8       15.82       99.01    141.70 o 
  13  13   8       26.21       71.15    141.11 o 
 -20  14   8      418.29      492.11    166.01 o 
 -18  14   8      318.63      113.84    146.45 o 
 -16  14   8      126.85       26.68    141.70 o 
 -14  14   8     4079.36     4608.59    332.62 o 
 -12  14   8      156.89      -32.02    139.33 o 
 -10  14   8      620.83      757.13    191.51 o 
  -8  14   8      102.15      117.39    160.68 o 
  -6  14   8       37.46       14.87    112.06 o 
  -4  14   8     1667.07     1799.73    234.79 o 
  -2  14   8      876.27      968.38    132.85 o 
   0  14   8     3182.67     3677.74    274.51 o 
   2  14   8      567.52      383.01    147.04 o 
   4  14   8     1292.63     1153.19    187.95 o 
   6  14   8     1368.51     1359.51    202.18 o 
   8  14   8      120.32      221.74    142.89 o 
  10  14   8       69.65      218.78    145.26 o 
 -17  15   8     1297.14     1465.05    227.67 o 
 -15  15   8     3231.47     3902.45    323.13 o 
 -13  15   8       19.94      -86.56    142.89 o 
 -11  15   8      377.12      332.02    177.87 o 
  -9  15   8      219.02      123.32    165.42 o 
  -7  15   8       26.40       17.19    161.27 o 
  -5  15   8      111.25      172.53    170.16 o 
  -3  15   8       85.53       85.97    166.01 o 
  -1  15   8     1837.93     1575.92    244.87 o 
   1  15   8     3511.34     3186.61    200.22 o 
   3  15   8       22.75       96.64    129.25 o 
   5  15   8     1189.60     1130.06    188.54 o 
  -8  16   8      640.98      652.78    212.26 o 
  -6  16   8       52.90     -128.07    165.42 o 
  -4  16   8      146.35      134.59    180.83 o 
 -37   1   9       19.18      233.19     95.39 o 
 -35   1   9      104.70      179.49     84.58 o 
 -33   1   9      256.30      613.87     76.53 o 
 -31   1   9        1.61      174.22     50.95 o 
 -29   1   9       24.85      420.76    137.84 o 
 -27   1   9      502.92      499.69     53.86 o 
 -25   1   9      356.98      347.29     43.80 o 
 -23   1   9     1690.19     1622.86     65.03 o 
 -21   1   9        1.05      -26.14     26.14 o 
 -19   1   9      197.72      197.54     31.78 o 
 -17   1   9      676.49      671.85     49.42 o 
 -15   1   9        7.43      -15.80     20.12 o 
 -13   1   9      169.40      124.87     23.62 o 
 -11   1   9        4.25      -13.91     19.41 o 
  -9   1   9      432.94      371.80     28.93 o 
  -7   1   9     3954.41     4087.22     83.22 o 
  -5   1   9     3739.58     3781.30     77.93 o 
  -3   1   9     3044.95     3116.23     72.61 o 
  -1   1   9       30.73       16.22     14.41 o 
   1   1   9       47.74       31.40     17.99 o 
   3   1   9     2358.20     2062.81     56.21 o 
   5   1   9     3510.38     3458.98    100.52 o 
   7   1   9     1823.83     1744.64     69.39 o 
   9   1   9     1177.59     1091.26     58.88 o 
  11   1   9      150.71      128.15     39.25 o 
  13   1   9     7478.30     7359.61    188.54 o 
  15   1   9     1173.25     1246.85     97.53 o 
  17   1   9       75.33       47.33     83.52 o 
  19   1   9       50.28      -37.80     85.18 o 
  21   1   9       22.06      -88.26     91.09 o 
  23   1   9        0.92      -60.48     97.85 o 
  25   1   9      269.11      219.53    121.81 o 
 -36   2   9      193.24      394.34     94.42 o 
 -34   2   9      110.49      332.93     67.10 o 
 -32   2   9      516.70      643.81     65.62 o 
 -30   2   9       13.20       92.09     46.84 o 
 -28   2   9       37.87       93.79     43.71 o 
 -26   2   9     1503.97     1479.87     96.87 o 
 -24   2   9      810.70      738.18     70.09 o 
 -22   2   9     2505.43     2470.29     79.79 o 
 -20   2   9     2694.47     2735.95     81.11 o 
 -18   2   9      886.11      757.10     43.42 o 
 -16   2   9       17.74      -22.41     22.41 o 
 -14   2   9     1550.43     1570.88     50.10 o 
 -12   2   9     2121.47     2088.31     59.00 o 
 -10   2   9      384.71      333.98     48.70 o 
  -8   2   9      127.88       72.44     21.10 o 
  -6   2   9       86.19      112.14     21.35 o 
  -4   2   9    16996.09    17436.89    267.97 o 
  -2   2   9     1153.54     1096.59     41.78 o 
   0   2   9        6.58      -17.61     17.61 o 
   2   2   9      986.22      996.05     46.96 o 
   4   2   9     5572.53     5580.39    117.44 o 
   6   2   9     1006.48      920.77     50.21 o 
   8   2   9     3184.32     3219.57     76.38 o 
  10   2   9     2871.30     2727.58     89.41 o 
  12   2   9     2110.37     2171.80    109.37 o 
  14   2   9     4022.48     3721.29    137.55 o 
  16   2   9        2.92      -55.84     55.84 o 
  18   2   9        3.25       67.57     84.35 o 
  20   2   9       75.97       66.02     91.35 o 
  22   2   9        1.61      145.32    100.60 o 
  24   2   9       98.15      -64.60    104.23 o 
 -37   3   9     1220.43     1146.93    151.61 o 
 -35   3   9     1384.22     1718.47    161.24 o 
 -33   3   9     4000.15     4093.93    210.17 o 
 -31   3   9     1416.50     1659.89    127.33 o 
 -29   3   9     1129.29     1659.53    172.71 o 
 -27   3   9     2083.42     1933.71     84.78 o 
 -25   3   9     1649.32     1559.39     76.28 o 
 -23   3   9     2697.39     2507.25    148.66 o 
 -21   3   9     2194.87     1961.82     68.21 o 
 -19   3   9     7030.10     6768.52    125.54 o 
 -17   3   9     4793.35     4380.07     92.76 o 
 -15   3   9     5362.71     5305.97     99.54 o 
 -13   3   9     2940.26     2702.12     80.23 o 
 -11   3   9    14300.43    14171.35    210.61 o 
  -9   3   9     6673.46     6359.40    110.30 o 
  -7   3   9     1141.33      935.41     42.33 o 
  -5   3   9     4141.88     4095.64     89.56 o 
  -3   3   9     3776.35     3647.75    110.13 o 
  -1   3   9        4.81      -11.21     18.48 o 
   1   3   9     1367.34     1331.21     49.98 o 
   3   3   9     2157.70     2081.20     68.17 o 
   5   3   9     5453.56     5305.96    109.57 o 
   7   3   9     6710.62     6509.86    143.12 o 
   9   3   9     4708.65     4656.62    115.07 o 
  11   3   9       70.68       16.02     39.59 o 
  13   3   9     3362.55     3436.33    129.93 o 
  15   3   9      687.31      667.83     90.51 o 
  17   3   9      105.22       37.95     65.57 o 
  19   3   9        4.72      -96.62     96.62 o 
  21   3   9        0.48      -88.82     88.82 o 
  23   3   9      348.32      293.23    112.10 o 
 -36   4   9      672.94      910.49    205.20 o 
 -34   4   9     3574.01     3655.04    161.11 o 
 -32   4   9     5101.90     4917.06    180.62 o 
 -30   4   9     2035.34     1977.49    100.69 o 
 -28   4   9      952.29      844.93     71.15 o 
 -26   4   9      814.73      896.06     83.97 o 
 -24   4   9      936.53      826.00     60.88 o 
 -22   4   9      972.62      932.17     57.04 o 
 -20   4   9     5096.55     4775.42    111.92 o 
 -18   4   9     8106.72     7703.30    146.59 o 
 -16   4   9     1858.95     1839.21     64.12 o 
 -14   4   9     8337.40     7914.53    128.69 o 
 -12   4   9    10565.22    10350.59    166.84 o 
 -10   4   9    10133.94    10184.48    160.44 o 
  -8   4   9     3016.53     2581.12     61.87 o 
  -6   4   9     7403.96     7034.01    118.08 o 
  -4   4   9      276.97      245.64     24.41 o 
  -2   4   9      129.89      106.88     23.18 o 
   0   4   9     3876.46     3827.71     88.32 o 
   2   4   9     1510.68     1408.76     47.78 o 
   4   4   9     8637.62     8486.43    147.07 o 
   6   4   9     9871.93     9531.42    179.27 o 
   8   4   9    12693.65    12400.41    247.53 o 
  10   4   9     6580.89     6710.10    158.02 o 
  12   4   9     4616.80     4436.53    134.20 o 
  14   4   9     1748.79     1576.62    100.23 o 
  16   4   9       10.44      -59.75     59.75 o 
  18   4   9        5.11      -46.06     68.62 o 
  20   4   9        1.29      -74.42     74.42 o 
  22   4   9       91.86        1.35     96.91 o 
  24   4   9     1731.93     1493.72    179.60 o 
 -35   5   9     1456.04     1688.31    161.23 o 
 -33   5   9      695.79      834.71     95.97 o 
 -31   5   9     1826.43     1856.72    117.77 o 
 -29   5   9       22.04      103.97     52.27 o 
 -27   5   9       23.21      106.00     67.58 o 
 -25   5   9      210.21      127.07     48.04 o 
 -23   5   9      223.20      280.30     47.16 o 
 -21   5   9      272.39      256.14     43.02 o 
 -19   5   9     4273.86     4294.15    106.14 o 
 -17   5   9     3498.43     3248.59     89.11 o 
 -15   5   9     6902.33     6890.11    132.07 o 
 -13   5   9     1271.53     1256.84     57.58 o 
 -11   5   9    17586.28    17709.20    284.84 o 
  -9   5   9     2364.87     2000.21     66.60 o 
  -7   5   9     5648.52     5318.29    136.25 o 
  -5   5   9     2102.65     2130.33     80.22 o 
  -3   5   9      658.12      574.02     58.48 o 
  -1   5   9     1200.22     1250.57     44.44 o 
   1   5   9     2600.21     2419.19     60.13 o 
   3   5   9     4427.53     4337.01    104.19 o 
   5   5   9      468.20      420.03     48.52 o 
   7   5   9     5893.18     5830.68    149.24 o 
   9   5   9    16007.00    16242.38    261.53 o 
  11   5   9     7879.09     7982.97    180.92 o 
  13   5   9     1394.44     1370.50    109.24 o 
  15   5   9     1705.35     1947.28    130.00 o 
  17   5   9       18.81      -26.57     61.03 o 
  19   5   9       19.27      -28.97     64.59 o 
  21   5   9        1.08       11.06     89.24 o 
  23   5   9      414.26      382.32    140.47 o 
 -34   6   9     1543.94     1697.31    137.94 o 
 -32   6   9     4335.31     4116.21    306.26 o 
 -30   6   9     1928.74     1934.06    145.61 o 
 -28   6   9       26.67       20.25     54.63 o 
 -26   6   9      138.03      159.52     82.41 o 
 -24   6   9      154.74      179.21     53.67 o 
 -22   6   9       21.21       70.53     46.98 o 
 -20   6   9     3433.88     3671.77    114.63 o 
 -18   6   9     4793.03     4658.58    122.36 o 
 -16   6   9     1593.52     1609.80     71.27 o 
 -14   6   9    12641.42    12853.09    227.63 o 
 -12   6   9    12688.81    12641.75    250.05 o 
 -10   6   9     2923.62     2779.94    102.17 o 
  -8   6   9     3077.93     2831.34    100.36 o 
  -6   6   9     8246.06     8096.85    187.41 o 
  -4   6   9     1022.51      982.65     61.93 o 
  -2   6   9      883.94      886.17     59.99 o 
   0   6   9        5.02       -2.17     31.70 o 
   2   6   9     1298.27     1408.67     75.98 o 
   4   6   9     4987.80     5070.43    130.30 o 
   6   6   9     1795.71     2013.29     85.61 o 
   8   6   9     6252.05     6441.59    149.15 o 
  10   6   9    10933.70    10944.83    201.59 o 
  12   6   9     9632.76    10006.63    194.34 o 
  14   6   9     1642.19     1677.08    120.22 o 
  16   6   9      228.46      162.99     68.25 o 
  18   6   9       23.52       13.91     70.44 o 
  20   6   9        4.46       27.05     89.72 o 
  22   6   9        2.06      -79.47    112.59 o 
 -33   7   9     2312.51     2414.34    194.79 o 
 -31   7   9     2868.19     2766.70    160.72 o 
 -29   7   9     1358.38     1374.33    121.36 o 
 -27   7   9     1209.05     1262.49     90.94 o 
 -25   7   9        0.89      -48.45     49.98 o 
 -23   7   9     1379.76     1391.05     88.74 o 
 -21   7   9        8.55      -43.05     43.05 o 
 -19   7   9     2644.55     2633.62    126.05 o 
 -17   7   9     4572.10     4602.60    140.04 o 
 -15   7   9     6714.91     7125.29    173.79 o 
 -13   7   9     3422.07     3583.79    107.83 o 
 -11   7   9    12096.30    11794.00    259.70 o 
  -9   7   9     2794.18     2605.66    101.17 o 
  -7   7   9     1985.41     1833.58     85.58 o 
  -5   7   9     1685.85     1704.37    148.22 o 
  -3   7   9        2.78      -33.47     33.47 o 
  -1   7   9     2605.61     2436.65     98.70 o 
   1   7   9     3091.75     3056.10    112.02 o 
   3   7   9     5972.56     6002.47    168.50 o 
   5   7   9      963.46     1068.18     77.39 o 
   7   7   9     1890.78     1943.22    101.57 o 
   9   7   9     9903.60    10140.19    208.23 o 
  11   7   9     4587.59     4818.78    139.64 o 
  13   7   9     1894.29     1963.88     99.21 o 
  15   7   9     1574.04     1602.97     97.30 o 
  17   7   9       67.91      -21.49     66.38 o 
  19   7   9        6.90      -33.92     75.28 o 
  21   7   9       11.62      -91.28     91.28 o 
 -32   8   9      737.67      697.91    117.12 o 
 -30   8   9      321.20      300.89    117.18 o 
 -28   8   9      373.19      447.59     90.54 o 
 -26   8   9      533.57      440.44     87.83 o 
 -24   8   9        5.60      -49.34     49.34 o 
 -22   8   9     1121.36     1034.45    112.45 o 
 -20   8   9     3580.41     3624.89    133.47 o 
 -18   8   9     2631.51     2656.12    111.93 o 
 -16   8   9     1609.69     1652.64     89.15 o 
 -14   8   9     3218.58     3528.14    112.77 o 
 -12   8   9    15786.20    15546.65    328.15 o 
 -10   8   9      485.85      461.24     56.58 o 
  -8   8   9     5554.30     5591.56    158.19 o 
  -6   8   9     2575.04     2498.47    104.40 o 
  -4   8   9      254.67      181.94     48.06 o 
  -2   8   9        0.20      -35.14     35.14 o 
   0   8   9        4.34      -17.59     38.57 o 
   2   8   9      421.44      330.77     56.25 o 
   4   8   9     6553.04     6216.47    178.50 o 
   6   8   9     3391.32     3764.95    139.91 o 
   8   8   9     1948.77     1859.15     89.15 o 
  10   8   9     1228.31     1177.56     79.53 o 
  12   8   9     5545.42     5557.32    156.40 o 
  14   8   9      191.95      246.36     72.06 o 
  16   8   9      270.37      217.29     75.81 o 
  18   8   9       10.85       44.20     74.42 o 
  20   8   9      116.98       33.30    108.21 o 
 -31   9   9       23.62       73.34     91.30 o 
 -29   9   9      708.80      612.32    107.01 o 
 -27   9   9     1988.27     1969.21    137.71 o 
 -25   9   9      868.40      828.08    103.82 o 
 -23   9   9     1851.67     1785.78    103.18 o 
 -21   9   9     1192.25     1264.21     89.72 o 
 -19   9   9      815.03      845.42     78.06 o 
 -17   9   9     7572.95     7816.88    239.82 o 
 -15   9   9     1572.05     1693.18     86.27 o 
 -13   9   9     1815.17     1938.77     94.92 o 
 -11   9   9    10860.53    10490.72    294.47 o 
  -9   9   9     3729.70     3511.87    128.68 o 
  -7   9   9     3491.26     3192.79    121.01 o 
  -5   9   9      276.11      216.97     53.04 o 
  -3   9   9       11.06       34.47     44.89 o 
  -1   9   9      789.95      447.87     63.26 o 
   1   9   9     2891.94     2900.65    121.98 o 
   3   9   9     5627.37     5765.82    175.10 o 
   5   9   9     4546.66     4255.51    152.20 o 
   7   9   9     4845.18     5014.73    230.46 o 
   9   9   9     4421.82     4462.30    136.46 o 
  11   9   9     1929.34     1914.84    100.16 o 
  13   9   9      552.77      403.61     97.28 o 
  15   9   9     1648.55     1547.69    140.72 o 
  17   9   9       48.42      -70.72     70.72 o 
  19   9   9        3.19       13.77    254.35 o 
 -30  10   9      136.54      244.78    104.07 o 
 -28  10   9      687.62      608.87    119.63 o 
 -26  10   9      659.19      735.97    123.81 o 
 -24  10   9      478.90      444.83     89.26 o 
 -22  10   9      994.54      974.59     84.13 o 
 -20  10   9      820.63      829.70    120.17 o 
 -18  10   9      969.12      899.73     81.23 o 
 -16  10   9       71.17       18.48     50.62 o 
 -14  10   9     1012.86     1030.77     81.08 o 
 -12  10   9     5594.76     5509.54    186.64 o 
 -10  10   9       51.33       76.97     50.60 o 
  -8  10   9     2585.19     2506.34    114.38 o 
  -6  10   9      596.81      534.74     66.84 o 
  -4  10   9       84.89      120.93     69.32 o 
  -2  10   9       93.67      115.24     52.53 o 
   0  10   9       68.69       94.79     52.80 o 
   2  10   9      343.83      353.07     66.33 o 
   4  10   9     4991.95     4956.93    202.39 o 
   6  10   9     3056.08     3101.43    139.28 o 
   8  10   9      248.76      219.54     59.33 o 
  10  10   9      182.84      153.71     61.17 o 
  12  10   9     2207.88     2249.19    137.22 o 
  14  10   9      341.61      246.41    108.39 o 
  16  10   9      100.62       41.26    136.66 o 
  18  10   9      162.67       22.57    133.48 o 
 -29  11   9       20.27      224.01    102.88 o 
 -27  11   9      696.94      915.82    262.95 o 
 -25  11   9      195.74      274.50    105.27 o 
 -23  11   9      512.18      402.69    111.16 o 
 -21  11   9       44.57       82.83     88.80 o 
 -19  11   9        7.34       34.93     68.07 o 
 -17  11   9     1572.86     1702.24    117.19 o 
 -15  11   9      728.80      654.00     86.57 o 
 -13  11   9        6.60      -57.74     57.74 o 
 -11  11   9     1192.65     1167.38     99.69 o 
  -9  11   9      523.15      472.02     97.03 o 
  -7  11   9       15.11       19.90     60.87 o 
  -5  11   9        1.29       19.49     62.73 o 
  -3  11   9      648.70      620.56     89.90 o 
  -1  11   9      420.98      434.83     83.52 o 
   1  11   9       26.47       -0.86     66.14 o 
   3  11   9     2753.84     2753.22    189.34 o 
   5  11   9     1019.35     1011.12    135.76 o 
   7  11   9       10.04      -18.66     97.93 o 
   9  11   9       88.77      139.60    105.37 o 
  11  11   9       10.62       56.22    106.95 o 
  13  11   9        3.45      -44.87    111.24 o 
  15  11   9      610.17      624.32    184.98 o 
 -26  12   9       83.73      301.43    110.01 o 
 -24  12   9       13.52      161.03     99.54 o 
 -22  12   9       92.80       95.83     98.86 o 
 -20  12   9      369.78      357.83    109.58 o 
 -18  12   9       43.75      -43.24    170.16 o 
 -16  12   9        1.87       75.30     69.71 o 
 -14  12   9     2247.61     2058.33    127.61 o 
 -12  12   9      736.40      621.18     90.06 o 
 -10  12   9        4.17      -29.29     63.41 o 
  -8  12   9      372.52      233.01    118.58 o 
  -6  12   9        1.37       -7.11    104.35 o 
  -4  12   9      405.81      667.60    141.70 o 
  -2  12   9      335.51      230.64    121.54 o 
   0  12   9        2.45       -7.79     88.93 o 
   2  12   9      126.81      146.32    100.77 o 
   4  12   9      481.77      394.66    118.05 o 
   6  12   9       14.69      -31.28     97.18 o 
   8  12   9        0.89        0.39    102.84 o 
  10  12   9       64.17       60.27    109.44 o 
  12  12   9      725.06      607.48    267.10 o 
  14  12   9      106.42      158.90    155.34 o 
 -23  13   9       71.81      -71.15    121.54 o 
 -21  13   9      717.45      715.03    182.02 o 
 -19  13   9      302.06      229.45    145.85 o 
 -17  13   9       46.23       25.49    130.44 o 
 -15  13   9      193.19      186.17    141.70 o 
 -13  13   9      946.32     1112.51    163.34 o 
 -11  13   9      190.95      409.51    102.52 o 
  -9  13   9      255.33      138.44     99.01 o 
  -7  13   9      516.27      600.68    198.62 o 
  -5  13   9      231.36       83.60    119.17 o 
  -3  13   9      177.21      206.92    130.44 o 
  -1  13   9       18.00       58.70    122.14 o 
   1  13   9      752.60      932.04    181.43 o 
   3  13   9      299.49       87.16    132.81 o 
   5  13   9     1076.91     1216.63    195.06 o 
   7  13   9       30.07      102.57    138.74 o 
   9  13   9      898.57      833.02    184.39 o 
  11  13   9        3.85       22.53    139.33 o 
 -20  14   9      232.79       54.55    145.26 o 
 -18  14   9      243.07      369.38    170.75 o 
 -16  14   9       14.01     -126.88    126.88 o 
 -14  14   9        2.54      -54.55    136.96 o 
 -12  14   9      192.23      -37.35    148.22 o 
 -10  14   9      189.01      117.33     99.00 o 
  -8  14   9       38.58      -27.57     93.59 o 
  -6  14   9       38.88        9.66     96.54 o 
  -4  14   9      105.85      161.86    139.92 o 
  -2  14   9      868.71      817.01    166.60 o 
   0  14   9      262.78      229.45    138.74 o 
   2  14   9      663.92     1133.62    186.76 o 
   4  14   9      336.29      173.72    137.55 o 
   6  14   9        0.87        6.52    131.03 o 
   8  14   9      117.52       10.08    136.37 o 
 -15  15   9       17.37       71.15    155.34 o 
 -13  15   9      567.45      281.63    178.46 o 
 -11  15   9      230.16       30.24    160.68 o 
  -9  15   9       12.15       -2.37    161.86 o 
  -7  15   9      258.69      335.58    182.02 o 
  -5  15   9      117.94      -12.45    159.49 o 
  -3  15   9      128.96       39.14    101.34 o 
  -1  15   9       13.65      250.20    135.18 o 
   1  15   9      129.39      144.07    132.81 o 
   3  15   9      617.99      565.62    163.05 o 
 -38   0  10        1.04      425.47    148.52 o 
 -36   0  10      528.42      675.36    151.94 o 
 -34   0  10     3423.54     3386.15    318.18 o 
 -32   0  10     9530.18     9056.33    280.08 o 
 -30   0  10     2169.13     2571.50    149.97 o 
 -28   0  10     3777.36     3579.84    159.04 o 
 -26   0  10    19219.80    18213.04    563.70 o 
 -24   0  10     3498.98     3305.18    194.16 o 
 -22   0  10       13.49       53.73     43.53 o 
 -20   0  10     9706.30     9896.88    235.94 o 
 -18   0  10      187.72      272.85     46.54 o 
 -16   0  10    23609.93    23897.49    454.47 o 
 -14   0  10     1396.82     1264.66     64.94 o 
 -12   0  10    16245.26    15391.65    366.99 o 
 -10   0  10    32017.85    31882.07    676.73 o 
  -8   0  10    61388.42    61704.98   1249.95 o 
  -6   0  10     7605.88     7155.88    197.07 o 
  -4   0  10      534.24      674.49     56.19 o 
  -2   0  10    35746.86    33647.37    710.91 o 
   0   0  10    14429.80    13687.31    327.53 o 
   2   0  10      184.78      264.47     45.17 o 
   4   0  10     1095.63      936.99     75.86 o 
   6   0  10      588.27      724.71     54.61 o 
   8   0  10     9172.46     8866.76    222.59 o 
  10   0  10     1477.15     1553.91     97.99 o 
  12   0  10    16289.10    16450.94    441.56 o 
  14   0  10     5707.86     6271.16    265.82 o 
  16   0  10     1996.68     1850.00    183.19 o 
  18   0  10     9149.29     9883.80    728.08 o 
  20   0  10      724.79      928.73    179.06 o 
  22   0  10      149.34       -5.16    147.36 o 
  24   0  10      885.98     1009.65    219.67 o 
 -37   1  10       16.71      189.32     88.29 o 
 -35   1  10       59.93      199.36     65.98 o 
 -33   1  10     2597.77     2665.12    107.14 o 
 -31   1  10     1839.84     1739.13     87.23 o 
 -29   1  10     9247.75     8833.84    189.08 o 
 -27   1  10      542.84      551.72     57.98 o 
 -25   1  10     1941.20     1811.34     83.26 o 
 -23   1  10    20047.57    19262.00    297.70 o 
 -21   1  10      180.90      110.96     31.49 o 
 -19   1  10     1102.33     1209.84     52.48 o 
 -17   1  10     3114.90     2924.31     74.70 o 
 -15   1  10     7299.20     7522.88    126.03 o 
 -13   1  10     3028.15     2620.52     64.86 o 
 -11   1  10    12563.94    12050.66    193.44 o 
  -9   1  10    31561.56    32241.91    444.97 o 
  -7   1  10      162.82      172.70     25.57 o 
  -5   1  10    20381.63    19484.88    281.77 o 
  -3   1  10    10805.73    10420.19    211.41 o 
  -1   1  10      126.34      199.36     24.14 o 
   1   1  10    10746.23    10416.58    169.52 o 
   3   1  10    11461.86    11882.90    189.15 o 
   5   1  10     5192.93     4979.85    106.63 o 
   7   1  10      622.09      573.04     47.32 o 
   9   1  10      401.34      433.24     51.09 o 
  11   1  10     3363.07     3492.34    106.45 o 
  13   1  10    10046.75    10257.27    229.62 o 
  15   1  10    11290.32    12162.89    276.70 o 
  17   1  10      219.64      101.80     86.10 o 
  19   1  10      940.28     1051.82    123.01 o 
  21   1  10     3449.01     3401.73    225.07 o 
  23   1  10        2.23      -77.50    106.09 o 
 -38   2  10      369.32      684.49    228.55 o 
 -36   2  10      106.68      250.40    100.73 o 
 -34   2  10      831.71      981.09     89.71 o 
 -32   2  10     1839.15     1875.96     91.78 o 
 -30   2  10      451.72      411.30     56.52 o 
 -28   2  10     1625.64     1353.16     74.82 o 
 -26   2  10    10644.96     9845.83    197.39 o 
 -24   2  10     2337.27     2057.16     78.00 o 
 -22   2  10     1554.91     1664.07     80.82 o 
 -20   2  10     7359.63     7180.96    140.90 o 
 -18   2  10      663.58      749.36     43.12 o 
 -16   2  10     6279.96     6641.40    117.04 o 
 -14   2  10      174.51      207.82     29.24 o 
 -12   2  10     3786.11     3611.63     80.27 o 
 -10   2  10     3030.10     3104.53     87.94 o 
  -8   2  10    16221.08    15634.59    236.46 o 
  -6   2  10     6027.45     5735.24    108.02 o 
  -4   2  10     2927.35     2935.32     75.44 o 
  -2   2  10    17478.84    17422.29    257.80 o 
   0   2  10     8598.57     8342.84    152.15 o 
   2   2  10      362.50      355.19     32.25 o 
   4   2  10      279.50      265.69     36.08 o 
   6   2  10      276.12      365.85     36.22 o 
   8   2  10     1694.27     1679.56     71.35 o 
  10   2  10     1235.15     1220.05     67.70 o 
  12   2  10     6274.05     6693.84    152.69 o 
  14   2  10     1773.64     1717.32    103.51 o 
  16   2  10     2294.18     2493.47    182.94 o 
  18   2  10     8692.37     9102.04    382.67 o 
  20   2  10      270.33      407.35    106.78 o 
  22   2  10      291.05      116.54    107.72 o 
 -37   3  10       20.00      196.11    104.93 o 
 -35   3  10     1430.84     1720.10    120.74 o 
 -33   3  10      550.14      589.62     90.63 o 
 -31   3  10     2311.66     2318.74    106.36 o 
 -29   3  10     9672.87     8971.15    208.70 o 
 -27   3  10      369.52      538.01     56.19 o 
 -25   3  10     1207.17     1240.20     84.76 o 
 -23   3  10    13956.86    13453.65    226.86 o 
 -21   3  10      194.89      200.12     35.13 o 
 -19   3  10    10510.97    10154.26    190.59 o 
 -17   3  10     1571.32     1574.38     55.69 o 
 -15   3  10     8720.28     8475.26    150.43 o 
 -13   3  10     6353.37     5961.32    113.97 o 
 -11   3  10     8462.49     8196.63    138.14 o 
  -9   3  10     3915.17     3860.07    131.61 o 
  -7   3  10     1681.48     1553.33     56.09 o 
  -5   3  10    21884.79    20726.74    299.70 o 
  -3   3  10     6683.88     6328.98    117.62 o 
  -1   3  10     2848.64     2715.95     74.68 o 
   1   3  10     7622.17     7464.29    132.74 o 
   3   3  10     4314.83     4148.21    102.22 o 
   5   3  10    10773.15    10881.54    181.43 o 
   7   3  10      600.65      540.55     42.65 o 
   9   3  10       12.34       85.08     36.97 o 
  11   3  10     2719.49     2587.95    103.50 o 
  13   3  10     1185.01     1303.75     94.05 o 
  15   3  10     5519.60     5565.25    180.98 o 
  17   3  10      106.76      140.10     92.00 o 
  19   3  10       39.11       60.85     93.82 o 
  21   3  10     4336.92     4707.74    220.75 o 
  23   3  10      628.33      696.92    131.46 o 
 -36   4  10      783.93      863.95    135.37 o 
 -34   4  10      574.43      641.55     90.12 o 
 -32   4  10     1207.67     1085.76     84.22 o 
 -30   4  10     1011.00      960.53     78.00 o 
 -28   4  10      421.92      431.02     60.60 o 
 -26   4  10     7611.87     7419.41    180.07 o 
 -24   4  10      290.88      293.34     48.00 o 
 -22   4  10        1.50       82.97     36.76 o 
 -20   4  10     5273.84     5316.05    120.23 o 
 -18   4  10     4860.16     4611.81    145.04 o 
 -16   4  10     2470.33     2416.56     73.73 o 
 -14   4  10     2156.17     2116.74     73.90 o 
 -12   4  10      437.67      451.84     39.73 o 
 -10   4  10      101.32      145.32     24.15 o 
  -8   4  10     7079.13     6619.38    116.32 o 
  -6   4  10    14686.56    14609.99    237.66 o 
  -4   4  10       11.99       25.15     22.96 o 
  -2   4  10     9490.68     8923.49    148.45 o 
   0   4  10     3365.99     3289.18     99.54 o 
   2   4  10     1108.63      980.57     50.97 o 
   4   4  10       88.88       96.83     29.28 o 
   6   4  10      408.52      334.21     43.62 o 
   8   4  10      550.26      479.17     48.70 o 
  10   4  10     1025.00     1068.00     73.97 o 
  12   4  10     1874.02     1971.11     96.17 o 
  14   4  10       36.94      -27.94     56.82 o 
  16   4  10      703.24      780.74    125.33 o 
  18   4  10     4883.39     5475.23    191.08 o 
  20   4  10      257.14      222.48    102.21 o 
  22   4  10      640.32      757.68    109.50 o 
 -35   5  10       22.43      104.73     70.48 o 
 -33   5  10       27.15      228.50     80.70 o 
 -31   5  10      387.33      410.50     64.33 o 
 -29   5  10     2682.54     2471.96    108.28 o 
 -27   5  10      616.00      571.85     63.80 o 
 -25   5  10       32.57       94.96     45.92 o 
 -23   5  10     8068.65     7940.58    230.06 o 
 -21   5  10     1831.05     1811.54     73.81 o 
 -19   5  10     8696.34     8608.50    163.24 o 
 -17   5  10     5390.37     5353.98    116.99 o 
 -15   5  10     1428.96     1592.25     68.48 o 
 -13   5  10      296.92      235.64     35.78 o 
 -11   5  10       19.37       68.85     32.41 o 
  -9   5  10     1930.54     1898.53     75.87 o 
  -7   5  10       61.45       42.26     31.25 o 
  -5   5  10    19082.10    18754.28    355.17 o 
  -3   5  10     5987.21     5682.34    178.34 o 
  -1   5  10     2932.35     2878.32     87.75 o 
   1   5  10     2181.78     2221.09    106.85 o 
   3   5  10     1057.34      971.28     83.49 o 
   5   5  10     3674.23     3707.41    118.34 o 
   7   5  10      102.94       27.85     42.94 o 
   9   5  10     1204.58     1239.68     70.46 o 
  11   5  10      911.12      954.80     69.67 o 
  13   5  10      669.44      696.38     77.25 o 
  15   5  10     2045.64     2233.54    139.37 o 
  17   5  10       12.92       14.98     80.23 o 
  19   5  10        6.52       63.71     76.62 o 
  21   5  10     3007.31     3352.21    178.56 o 
 -34   6  10        6.99       98.05    117.48 o 
 -32   6  10       18.83       84.46     76.25 o 
 -30   6  10        4.61      171.51     97.23 o 
 -28   6  10      823.51      753.20     79.20 o 
 -26   6  10     2259.78     2096.89    108.53 o 
 -24   6  10     1636.95     1645.74     98.46 o 
 -22   6  10        2.39       94.44     45.64 o 
 -20   6  10     4239.79     4345.67    129.25 o 
 -18   6  10      327.61      288.19     47.10 o 
 -16   6  10      186.05      160.74     39.99 o 
 -14   6  10      898.61      876.70     64.19 o 
 -12   6  10       16.14      -34.03     34.03 o 
 -10   6  10       44.60      -32.60     32.60 o 
  -8   6  10     3686.97     3432.89    112.39 o 
  -6   6  10      427.05      403.82     94.14 o 
  -4   6  10     3557.46     3020.56    103.53 o 
  -2   6  10     8914.38     8441.13    196.41 o 
   0   6  10      226.39      175.26     57.41 o 
   2   6  10     2540.62     2274.56     97.65 o 
   4   6  10      301.26      217.44     60.92 o 
   6   6  10     2726.65     2646.49    117.38 o 
   8   6  10     2919.26     2866.08    116.51 o 
  10   6  10      367.97      406.87     65.03 o 
  12   6  10      533.63      591.20     63.18 o 
  14   6  10      493.72      403.30     68.59 o 
  16   6  10      319.66      418.52     76.84 o 
  18   6  10     1212.60     1293.87    108.54 o 
  20   6  10     1299.02     1189.55    128.99 o 
 -33   7  10       68.82       87.90     99.40 o 
 -31   7  10      716.30      728.30    114.54 o 
 -29   7  10     1339.36     1356.08    121.90 o 
 -27   7  10     3139.72     3140.37    133.30 o 
 -25   7  10      929.85      919.92     81.13 o 
 -23   7  10      316.96      237.19     81.98 o 
 -21   7  10      271.47      215.55     99.10 o 
 -19   7  10     1885.04     1890.43     90.72 o 
 -17   7  10     3948.86     4028.55    157.97 o 
 -15   7  10      491.70      412.80     63.24 o 
 -13   7  10      193.00      191.01     50.42 o 
 -11   7  10      859.54      791.74     65.61 o 
  -9   7  10      317.73      288.49     49.81 o 
  -7   7  10     4595.23     4416.06    134.02 o 
  -5   7  10      812.06      830.86     68.35 o 
  -3   7  10      100.05       62.81     38.30 o 
  -1   7  10     2486.95     2333.36    100.34 o 
   1   7  10        0.91      -13.61     37.31 o 
   3   7  10     1516.99     1447.00     85.99 o 
   5   7  10     2562.63     2692.55    174.92 o 
   7   7  10     1542.48     1531.02     96.33 o 
   9   7  10      120.45       66.85     50.45 o 
  11   7  10     1826.29     1921.23    148.88 o 
  13   7  10      681.27      564.38     80.62 o 
  15   7  10      266.14      224.56     74.83 o 
  17   7  10      453.93      348.03     82.87 o 
  19   7  10      454.00      456.43    106.12 o 
 -32   8  10       57.51      225.09     90.51 o 
 -30   8  10       67.16       -6.10     74.16 o 
 -28   8  10      269.74      259.15    101.19 o 
 -26   8  10      298.12      207.82     65.13 o 
 -24   8  10     2230.34     2176.64    152.16 o 
 -22   8  10     5320.30     5238.42    190.20 o 
 -20   8  10     1765.96     1790.34     99.44 o 
 -18   8  10      279.75      261.33     53.26 o 
 -16   8  10      421.05      348.27     56.29 o 
 -14   8  10     1767.94     1971.42    102.08 o 
 -12   8  10      431.57      390.64     59.02 o 
 -10   8  10      259.99      351.30     55.10 o 
  -8   8  10       95.15       78.67     43.52 o 
  -6   8  10     1146.47     1163.95     78.99 o 
  -4   8  10    17131.00    16671.32    343.90 o 
  -2   8  10     3064.93     2673.13    110.84 o 
   0   8  10      757.89      813.48     70.88 o 
   2   8  10     3081.60     2882.46    133.47 o 
   4   8  10      108.93       33.51     52.25 o 
   6   8  10      688.22      717.97     99.86 o 
   8   8  10      329.77      400.26     64.79 o 
  10   8  10      329.68      268.95     81.79 o 
  12   8  10      924.65      965.95     82.40 o 
  14   8  10     1613.26     1720.11    112.54 o 
  16   8  10      180.64      221.96     78.72 o 
  18   8  10      129.27       20.71     86.61 o 
 -31   9  10      997.38      877.04    113.22 o 
 -29   9  10       12.77      -16.55     77.65 o 
 -27   9  10     2645.04     2573.57    158.19 o 
 -25   9  10     1699.72     1891.32    121.18 o 
 -23   9  10        6.73      -54.02     54.02 o 
 -21   9  10      577.16      591.66     75.21 o 
 -19   9  10      454.88      405.52     66.12 o 
 -17   9  10     2838.68     3049.68    144.88 o 
 -15   9  10       27.03        9.46     45.63 o 
 -13   9  10      955.90     1035.73    113.29 o 
 -11   9  10      203.77       62.09     54.94 o 
  -9   9  10     1538.16     1519.39     91.53 o 
  -7   9  10     2206.67     2172.58    103.88 o 
  -5   9  10      244.15      287.22     57.60 o 
  -3   9  10        9.62        2.25     43.21 o 
  -1   9  10     7089.28     7096.33    263.49 o 
   1   9  10       13.45      -36.84     47.41 o 
   3   9  10      109.83       71.28     61.96 o 
   5   9  10      936.84     1042.91     92.85 o 
   7   9  10      141.37       40.15     60.76 o 
   9   9  10      100.69      137.00     58.07 o 
  11   9  10     1638.26     1708.74    148.00 o 
  13   9  10      195.11       98.07     70.93 o 
  15   9  10      449.33      525.92     88.69 o 
  17   9  10     1521.79     1472.14    131.22 o 
 -30  10  10     3891.80     3797.26    226.56 o 
 -28  10  10     3492.31     3261.90    176.49 o 
 -26  10  10      151.21       43.76     78.31 o 
 -24  10  10     2957.35     3235.25    169.53 o 
 -22  10  10     1308.76     1379.72     99.16 o 
 -20  10  10     2978.67     2832.82    128.72 o 
 -18  10  10      278.46      323.42     67.08 o 
 -16  10  10      486.66      338.76     65.93 o 
 -14  10  10     1576.96     1782.20    152.09 o 
 -12  10  10     5886.58     5707.61    178.00 o 
 -10  10  10     4183.61     4364.98    169.96 o 
  -8  10  10     3993.23     3881.44    143.17 o 
  -6  10  10       60.45       96.79     69.75 o 
  -4  10  10     3551.22     3519.00    243.47 o 
  -2  10  10      173.76      169.05     59.25 o 
   0  10  10      150.33       76.22     55.17 o 
   2  10  10     2731.41     3115.95    162.94 o 
   4  10  10      446.07      306.57     69.67 o 
   6  10  10      954.59      973.67     94.04 o 
   8  10  10        8.56       74.41     56.05 o 
  10  10  10     1134.07     1060.52     87.90 o 
  12  10  10       64.87       71.51     72.74 o 
  14  10  10     1604.92     1455.89    144.96 o 
  16  10  10     2428.45     2842.38    226.20 o 
 -29  11  10      885.90      688.14    127.93 o 
 -27  11  10     1857.28     1954.30    219.37 o 
 -25  11  10     1697.80     2036.64    174.65 o 
 -23  11  10       10.54       84.19     94.33 o 
 -21  11  10      341.80      442.85     84.89 o 
 -19  11  10      445.84      387.62     83.89 o 
 -17  11  10     2080.81     2137.63    130.74 o 
 -15  11  10       71.04       20.46     65.84 o 
 -13  11  10     1011.81     1056.35    100.89 o 
 -11  11  10     2742.26     2632.59    185.87 o 
  -9  11  10     5185.73     5285.07    258.12 o 
  -7  11  10     3419.20     3741.96    236.08 o 
  -5  11  10     1139.99     1020.55    180.04 o 
  -3  11  10     1032.27      933.83    102.47 o 
  -1  11  10     7556.93     7268.34    244.89 o 
   1  11  10       69.66       64.17     72.17 o 
   3  11  10       60.27      -46.82     69.70 o 
   5  11  10      123.45       31.57     76.43 o 
   7  11  10       15.96       86.92    128.07 o 
   9  11  10      579.16      737.72    138.03 o 
  11  11  10     1295.30     1367.98    174.31 o 
  13  11  10      103.42       21.34    144.67 o 
 -26  12  10      145.70       92.66    100.36 o 
 -24  12  10     2539.05     2376.95    395.76 o 
 -22  12  10     1784.51     2082.80    343.58 o 
 -20  12  10        6.65       49.92     93.62 o 
 -18  12  10       42.51      108.88     75.23 o 
 -16  12  10      204.50       28.61     69.92 o 
 -14  12  10      141.15      159.15     75.23 o 
 -12  12  10     1140.98     1045.66    187.63 o 
 -10  12  10     3037.10     3294.32    191.46 o 
  -8  12  10     2428.10     2387.01    272.44 o 
  -6  12  10       61.72       39.11     77.66 o 
  -4  12  10     3917.37     4080.81    502.18 o 
  -2  12  10     1049.59      952.30    163.64 o 
   0  12  10      233.68      126.39    171.64 o 
   2  12  10     3092.33     3044.85    286.96 o 
   4  12  10       61.10      263.84    168.38 o 
   6  12  10      140.08      119.82    126.29 o 
   8  12  10      114.48       66.73    112.67 o 
  10  12  10     2311.74     2160.62    196.38 o 
  12  12  10      840.05      841.91    197.43 o 
 -23  13  10      335.02      508.49    126.70 o 
 -21  13  10     1477.16     1529.08    214.04 o 
 -19  13  10       80.71      -69.37    123.32 o 
 -17  13  10      309.85      269.18    153.56 o 
 -15  13  10      673.59      846.38    378.57 o 
 -13  13  10      332.25      305.37    103.33 o 
 -11  13  10     1833.40     1877.19    156.38 o 
  -9  13  10     3040.41     2974.57    249.61 o 
  -7  13  10     4022.94     4007.39    285.78 o 
  -5  13  10      755.65      472.54    143.48 o 
  -3  13  10     2119.28     1858.73    209.89 o 
  -1  13  10     2023.04     2027.71    224.12 o 
   1  13  10      277.25       90.71    133.99 o 
   3  13  10       35.96       56.33    126.88 o 
   5  13  10      140.77      307.12    148.22 o 
   7  13  10      395.75      295.26    157.12 o 
   9  13  10      856.72      911.88    190.91 o 
 -20  14  10      233.75      203.96    163.64 o 
 -18  14  10        8.33      -42.69    140.52 o 
 -16  14  10      155.72      120.36    152.97 o 
 -14  14  10     1155.21     1390.34    217.00 o 
 -12  14  10      414.96      324.70    111.68 o 
 -10  14  10     2015.02     2153.84    170.68 o 
  -8  14  10      970.74      990.15    149.71 o 
  -6  14  10     1289.00     1036.39    184.98 o 
  -4  14  10     4310.96     4638.24    328.47 o 
  -2  14  10      164.55      220.56    144.07 o 
   0  14  10       97.25      -21.94    123.92 o 
   2  14  10     1499.65     1280.07    196.84 o 
   4  14  10       41.44      170.75    144.07 o 
   6  14  10      103.49      156.52    141.11 o 
 -15  15  10      774.86      563.25    186.76 o 
 -13  15  10       57.08       49.80    164.83 o 
 -11  15  10      585.06      439.93    190.32 o 
  -9  15  10     1041.17     1304.37    239.53 o 
  -7  15  10     1054.29      743.72    131.90 o 
  -5  15  10      773.49      582.82    160.68 o 
  -3  15  10      137.38      111.46    131.62 o 
  -1  15  10     1132.97     1339.36    203.36 o 
   1  15  10       38.59       -4.15    132.81 o 
 -37   1  11        8.05      206.91     85.98 o 
 -35   1  11      385.41      511.17     68.59 o 
 -33   1  11       15.42      520.48    248.13 o 
 -31   1  11      246.47      199.84     51.98 o 
 -29   1  11      600.59      483.31     91.42 o 
 -27   1  11      502.40      475.59     53.31 o 
 -25   1  11     2174.29     2071.71     84.57 o 
 -23   1  11      864.97      793.33     56.38 o 
 -21   1  11      119.74       72.29     30.54 o 
 -19   1  11      376.97      313.47     35.38 o 
 -17   1  11      408.74      376.36     34.35 o 
 -15   1  11      190.70      135.17     29.38 o 
 -13   1  11      151.83      124.92     29.08 o 
 -11   1  11       54.74       81.74     24.63 o 
  -9   1  11     1367.39     1443.34     52.10 o 
  -7   1  11     3067.79     2966.50     73.16 o 
  -5   1  11     1585.18     1548.78     64.95 o 
  -3   1  11        3.44       11.64     19.36 o 
  -1   1  11     3923.17     3950.44    101.78 o 
   1   1  11     1232.89     1171.03     60.37 o 
   3   1  11      867.40      791.14     50.42 o 
   5   1  11       19.65        2.87     27.43 o 
   7   1  11      195.95      172.63     34.77 o 
   9   1  11        1.80        7.34     36.06 o 
  11   1  11       31.33       18.26     41.18 o 
  13   1  11       63.44      110.89     52.86 o 
  15   1  11       30.69       16.25     63.81 o 
  17   1  11       95.48      -39.05     80.76 o 
  19   1  11      177.16      184.55     98.21 o 
  21   1  11        5.11      -48.56    100.89 o 
 -38   2  11        1.65      161.53    106.92 o 
 -36   2  11      120.50      296.42     97.56 o 
 -34   2  11       52.38      163.43     58.00 o 
 -32   2  11       96.70      138.54     50.24 o 
 -30   2  11       43.46      100.31     47.48 o 
 -28   2  11       96.76      114.54     43.72 o 
 -26   2  11     4919.28     4530.16    123.58 o 
 -24   2  11     3698.93     3587.17    107.04 o 
 -22   2  11     2877.11     2613.45     83.91 o 
 -20   2  11     1165.76     1059.60     52.45 o 
 -18   2  11     5071.49     4852.77     95.69 o 
 -16   2  11        8.75      -23.85     23.85 o 
 -14   2  11     1531.33     1516.06     53.74 o 
 -12   2  11      365.81      346.01     34.69 o 
 -10   2  11       77.18       19.27     21.31 o 
  -8   2  11      453.34      489.42     47.70 o 
  -6   2  11     4040.02     4124.94     90.02 o 
  -4   2  11      298.29      277.71     34.63 o 
  -2   2  11     5010.33     4818.12     99.85 o 
   0   2  11     1071.43     1076.55     49.84 o 
   2   2  11     3854.67     3788.34     95.37 o 
   4   2  11      123.63      150.18     32.68 o 
   6   2  11       14.27      -26.88     26.88 o 
   8   2  11      295.55      157.45     35.96 o 
  10   2  11      579.57      340.35     52.29 o 
  12   2  11       56.03       56.57     53.33 o 
  14   2  11      115.61       18.14     60.54 o 
  16   2  11     1106.34     1004.12    103.19 o 
  18   2  11      532.88      476.19    104.38 o 
  20   2  11     1425.30     1372.89    139.22 o 
  22   2  11      546.28      416.30    123.27 o 
 -37   3  11       15.79      397.71    112.53 o 
 -35   3  11       11.04       92.52     72.47 o 
 -33   3  11      259.06      399.30     65.55 o 
 -31   3  11      219.07      202.52     57.31 o 
 -29   3  11      532.46      566.33     68.55 o 
 -27   3  11     3077.63     3127.97    114.06 o 
 -25   3  11     7880.15     7551.86    170.85 o 
 -23   3  11      526.80      596.57     52.33 o 
 -21   3  11     3631.67     3620.28     91.47 o 
 -19   3  11     4995.23     5036.23    105.04 o 
 -17   3  11      277.08      261.83     35.58 o 
 -15   3  11      427.73      401.97     56.36 o 
 -13   3  11      180.36      105.29     25.78 o 
 -11   3  11     1600.96     1462.35     58.98 o 
  -9   3  11     1285.09     1226.91     87.31 o 
  -7   3  11    10973.58    10538.39    175.14 o 
  -5   3  11      744.11      564.61     41.19 o 
  -3   3  11     2059.95     1784.51     59.97 o 
  -1   3  11    10972.69    10203.18    182.19 o 
   1   3  11     1116.30      984.39     51.21 o 
   3   3  11     2297.23     2212.93     82.19 o 
   5   3  11       39.33       60.17     30.08 o 
   7   3  11      163.61       89.58     46.31 o 
   9   3  11      726.15      638.48     53.01 o 
  11   3  11        1.94      -18.91     45.42 o 
  13   3  11       10.93      -18.24     58.53 o 
  15   3  11      900.02      763.08     94.37 o 
  17   3  11     1559.31     1524.27    118.65 o 
  19   3  11     1396.45     1351.05    167.85 o 
  21   3  11     1252.85     1496.91    172.10 o 
 -36   4  11      241.83      378.85    112.62 o 
 -34   4  11        1.06      172.52     69.58 o 
 -32   4  11       63.80      128.54     66.77 o 
 -30   4  11      876.41      803.51     73.83 o 
 -28   4  11     2098.43     2048.60    149.84 o 
 -26   4  11      665.49      607.15     63.26 o 
 -24   4  11     1519.27     1561.99     76.94 o 
 -22   4  11     1711.89     1786.36     77.48 o 
 -20   4  11    11618.89    11573.29    201.81 o 
 -18   4  11     1206.24     1312.18     59.69 o 
 -16   4  11       25.68       23.22     32.03 o 
 -14   4  11      719.61      695.68     47.52 o 
 -12   4  11     1564.37     1711.46     65.56 o 
 -10   4  11     1851.56     1660.04     61.48 o 
  -8   4  11     2176.64     2261.73     71.13 o 
  -6   4  11     4624.11     4594.63    104.54 o 
  -4   4  11     3579.06     2951.26     80.82 o 
  -2   4  11    10083.29    10060.39    166.40 o 
   0   4  11     2413.32     2175.60     71.30 o 
   2   4  11     6044.28     6004.46    128.95 o 
   4   4  11     3611.93     3653.24     93.12 o 
   6   4  11     2106.54     2119.89     82.60 o 
   8   4  11     1718.38     1824.60     83.83 o 
  10   4  11      536.41      431.35     56.36 o 
  12   4  11      107.60       70.98     49.21 o 
  14   4  11     1243.13     1043.33     97.75 o 
  16   4  11      823.05      883.16     99.51 o 
  18   4  11      847.45      646.61    100.03 o 
  20   4  11     1763.01     1759.83    149.89 o 
 -35   5  11      386.17      441.31    115.34 o 
 -33   5  11       47.95       20.00     74.00 o 
 -31   5  11       47.31      103.23     54.49 o 
 -29   5  11      300.55      274.61     60.41 o 
 -27   5  11      927.49      783.84     71.30 o 
 -25   5  11     2518.87     2374.95    118.89 o 
 -23   5  11      466.26      441.47     52.52 o 
 -21   5  11    22399.88    22413.51    361.05 o 
 -19   5  11     9414.61     9215.47    206.46 o 
 -17   5  11     4518.73     4372.21    124.09 o 
 -15   5  11     1686.41     1714.47     81.60 o 
 -13   5  11     2092.44     2119.75    104.57 o 
 -11   5  11      135.88       82.22     33.89 o 
  -9   5  11      299.62      257.16     40.88 o 
  -7   5  11     5768.58     5548.38    144.46 o 
  -5   5  11     1342.70     1321.10     87.12 o 
  -3   5  11     1865.47     2057.01    107.11 o 
  -1   5  11     3617.99     3580.57    141.00 o 
   1   5  11     3693.42     3781.24    109.17 o 
   3   5  11     2707.51     2810.83     99.03 o 
   5   5  11     6521.58     6913.30    167.26 o 
   7   5  11     3007.99     3205.06    118.96 o 
   9   5  11      703.86      777.54     68.52 o 
  11   5  11      177.55       98.45     60.81 o 
  13   5  11      687.31      764.99     84.71 o 
  15   5  11       93.18       -2.06     66.42 o 
  17   5  11     3120.22     3310.38    252.14 o 
  19   5  11     2084.63     2174.84    410.60 o 
  21   5  11     1908.43     2137.92    195.17 o 
 -34   6  11        0.56      145.57     82.21 o 
 -32   6  11      174.91      230.59     84.34 o 
 -30   6  11     1605.72     1691.27    106.43 o 
 -28   6  11     3604.32     3482.09    206.50 o 
 -26   6  11      826.30      778.66    120.15 o 
 -24   6  11     3211.60     3490.71    188.78 o 
 -22   6  11    14736.25    15383.27    301.06 o 
 -20   6  11    12241.87    12309.61    286.77 o 
 -18   6  11      983.32     1020.67     76.69 o 
 -16   6  11     1390.30     1382.24     86.62 o 
 -14   6  11      789.49      769.50     63.41 o 
 -12   6  11      210.35      116.93     40.52 o 
 -10   6  11     5437.19     5330.14    149.22 o 
  -8   6  11     5013.87     4932.36    141.11 o 
  -6   6  11     9667.34     9074.16    208.91 o 
  -4   6  11    11046.40    10143.88    225.76 o 
  -2   6  11      882.23      653.46     74.68 o 
   0   6  11     2140.13     2095.44    116.54 o 
   2   6  11     4535.70     4460.72    219.88 o 
   4   6  11     3118.14     3164.37    149.03 o 
   6   6  11     4502.65     4816.15    309.13 o 
   8   6  11      508.13      490.72     67.67 o 
  10   6  11       74.55       31.26     51.63 o 
  12   6  11      418.06      310.25     73.84 o 
  14   6  11     2127.49     2438.61    129.18 o 
  16   6  11      566.94      528.25     88.96 o 
  18   6  11     2280.17     2495.60    139.53 o 
  20   6  11     1374.92     1034.56    130.86 o 
 -33   7  11      679.97      938.21    116.74 o 
 -31   7  11     1253.23     1329.51    148.47 o 
 -29   7  11      602.44      748.08     83.68 o 
 -27   7  11     3112.87     3039.59    137.52 o 
 -25   7  11     3630.24     3794.98    284.37 o 
 -23   7  11     3204.63     3489.66    137.17 o 
 -21   7  11    10432.92    10516.78    230.31 o 
 -19   7  11      910.35      843.41     70.76 o 
 -17   7  11     1550.16     1587.76     95.98 o 
 -15   7  11       22.37        2.55     45.16 o 
 -13   7  11     1956.51     2008.81     98.73 o 
 -11   7  11      185.50      232.73     49.25 o 
  -9   7  11     9196.57     8504.90    223.53 o 
  -7   7  11    12026.44    11216.66    294.90 o 
  -5   7  11    15288.03    14888.17    340.08 o 
  -3   7  11      792.67      641.09     60.68 o 
  -1   7  11     7027.18     6897.16    181.43 o 
   1   7  11     6700.42     6655.05    181.49 o 
   3   7  11     1657.62     1627.51    125.80 o 
   5   7  11     5188.92     5272.45    165.90 o 
   7   7  11      561.38      490.54     70.89 o 
   9   7  11       33.80      -13.63     46.74 o 
  11   7  11      194.39      146.76     58.95 o 
  13   7  11      276.69      341.63     73.82 o 
  15   7  11      221.63      258.18     74.61 o 
  17   7  11     2013.78     2212.32    157.06 o 
  19   7  11     1446.64     1777.23    148.98 o 
 -32   8  11       28.86        6.62     80.56 o 
 -30   8  11      668.99      589.08    101.10 o 
 -28   8  11     1678.90     1459.40    104.28 o 
 -26   8  11      310.05      288.91     69.89 o 
 -24   8  11     3109.91     3297.14    137.51 o 
 -22   8  11     7213.00     7080.38    198.56 o 
 -20   8  11     1244.15     1334.80     84.97 o 
 -18   8  11     2490.43     2552.22    105.69 o 
 -16   8  11     2428.77     2338.00    115.63 o 
 -14   8  11      942.45     1113.11    100.98 o 
 -12   8  11      276.66      196.45     56.57 o 
 -10   8  11       82.47      111.19     51.35 o 
  -8   8  11       24.60      -12.92     40.81 o 
  -6   8  11     4102.24     3818.45    131.92 o 
  -4   8  11     3558.49     3225.26    127.51 o 
  -2   8  11     1065.04     1077.80     79.05 o 
   0   8  11     2871.52     2790.99    117.91 o 
   2   8  11     6347.68     6411.26    193.33 o 
   4   8  11     1170.12     1176.56     89.65 o 
   6   8  11     2238.51     2336.77    119.66 o 
   8   8  11      182.46      229.17     59.31 o 
  10   8  11      441.98      367.42     65.32 o 
  12   8  11      706.84      711.52     80.90 o 
  14   8  11     2368.08     2592.74    135.25 o 
  16   8  11     1720.14     1683.90    174.24 o 
  18   8  11      765.16      655.16    115.99 o 
 -31   9  11      204.59      154.19     90.84 o 
 -29   9  11       18.31       13.48     76.68 o 
 -27   9  11     1150.00     1152.02     96.05 o 
 -25   9  11     2527.32     2349.83    122.76 o 
 -23   9  11     1089.29     1245.86     96.32 o 
 -21   9  11      717.66      825.06     82.77 o 
 -19   9  11     1510.75     1613.41     99.72 o 
 -17   9  11     2785.15     2952.97    116.26 o 
 -15   9  11     1028.02      785.88     80.66 o 
 -13   9  11      745.14      790.24     77.59 o 
 -11   9  11     1345.32     1196.11    100.55 o 
  -9   9  11      141.41      141.46     54.52 o 
  -7   9  11     1463.64     1322.60     88.69 o 
  -5   9  11     1574.63     1577.94     94.82 o 
  -3   9  11       28.38      -45.79     48.44 o 
  -1   9  11     8229.45     8437.88    221.59 o 
   1   9  11     2548.48     2569.21    121.54 o 
   3   9  11     1180.37     1163.51     92.91 o 
   5   9  11      126.87       98.67     61.63 o 
   7   9  11      168.96      154.63     68.11 o 
   9   9  11      173.13      152.33     60.02 o 
  11   9  11       21.62       38.06     60.78 o 
  13   9  11       69.22       57.44     73.05 o 
  15   9  11     2422.76     2667.84    190.89 o 
 -30  10  11       58.97       94.45     86.37 o 
 -28  10  11     1371.40     1078.13    122.69 o 
 -26  10  11        9.53       61.57     77.39 o 
 -24  10  11     2410.93     2649.31    256.99 o 
 -22  10  11      783.38      746.33     83.09 o 
 -20  10  11       99.77       76.27     62.93 o 
 -18  10  11       65.56      -16.20     57.47 o 
 -16  10  11      271.64      161.49     62.90 o 
 -14  10  11      411.22      471.59     74.32 o 
 -12  10  11     1092.55      993.89    147.36 o 
 -10  10  11      126.77      311.12     63.23 o 
  -8  10  11        7.05      -27.17     48.30 o 
  -6  10  11     1716.10     1802.65    105.38 o 
  -4  10  11     3416.09     3298.91    177.40 o 
  -2  10  11     2067.47     2153.23    115.32 o 
   0  10  11     1929.10     1860.69    110.31 o 
   2  10  11     2954.21     3064.40    138.35 o 
   4  10  11     1311.86     1263.94    102.45 o 
   6  10  11        6.91      -24.83     62.69 o 
   8  10  11        5.61      -15.52     56.56 o 
  10  10  11       93.64       44.52     62.10 o 
  12  10  11     2078.92     2300.27    162.06 o 
  14  10  11     1898.60     2227.32    265.89 o 
 -27  11  11     1437.80     1361.43    156.70 o 
 -25  11  11     1641.97     1652.74    421.85 o 
 -23  11  11      277.63      250.91     81.35 o 
 -21  11  11      909.94      950.55    183.52 o 
 -19  11  11      137.28       72.17     92.55 o 
 -17  11  11       36.92      -25.75     67.76 o 
 -15  11  11        3.41       25.25     68.94 o 
 -13  11  11       85.79       31.26     78.90 o 
 -11  11  11       55.77      121.87     75.27 o 
  -9  11  11      461.17      352.41     71.75 o 
  -7  11  11     1781.55     1678.02    107.29 o 
  -5  11  11     1076.92      801.74    110.31 o 
  -3  11  11      126.40      155.59     62.84 o 
  -1  11  11     2184.81     1970.23    132.23 o 
   1  11  11      364.67      296.73     92.42 o 
   3  11  11      212.45       69.92     69.20 o 
   5  11  11       63.42       33.97     70.08 o 
   7  11  11      182.34       83.38     87.39 o 
   9  11  11       38.74       70.23    115.15 o 
  11  11  11      241.99      357.52    170.16 o 
  13  11  11       29.50      161.86    161.86 o 
 -26  12  11       65.59      102.35    109.31 o 
 -24  12  11      325.49      248.81    119.40 o 
 -22  12  11      514.08      369.65    115.13 o 
 -20  12  11      613.06      529.31    107.15 o 
 -18  12  11      476.98      439.00    174.61 o 
 -16  12  11       47.73       45.35     74.51 o 
 -14  12  11      457.16      499.77     94.25 o 
 -12  12  11       14.65       25.39     86.54 o 
 -10  12  11     1051.33      968.06    126.12 o 
  -8  12  11        2.99       30.76     81.96 o 
  -6  12  11       53.05        8.69     72.83 o 
  -4  12  11     2486.13     2489.60    159.59 o 
  -2  12  11       16.40       63.24     98.46 o 
   0  12  11       30.34      -11.87     95.40 o 
   2  12  11        3.70       72.81    164.83 o 
   4  12  11      535.60      461.33    125.16 o 
   6  12  11      258.33      122.42    116.81 o 
   8  12  11      725.94      676.58    145.22 o 
  10  12  11      357.69      398.43    173.72 o 
 -23  13  11     1436.99     1487.81    172.66 o 
 -21  13  11       32.61      -36.33     99.84 o 
 -19  13  11      188.37      195.96    112.19 o 
 -17  13  11      258.99      244.64     86.66 o 
 -15  13  11       48.74      129.72     99.35 o 
 -13  13  11       14.02       23.81    141.41 o 
 -11  13  11     1153.01     1286.59    189.13 o 
  -9  13  11       78.67      172.53    123.32 o 
  -7  13  11        9.94      -53.36    108.50 o 
  -5  13  11        3.52       66.40    122.14 o 
  -3  13  11       80.33      221.15    135.18 o 
  -1  13  11      579.83      415.03    147.63 o 
   1  13  11       48.40       33.83    106.63 o 
   3  13  11       89.84      182.16    113.40 o 
   5  13  11      396.72      357.72    128.00 o 
   7  13  11      159.26      203.96    153.56 o 
 -18  14  11      154.27      199.81    163.64 o 
 -16  14  11       70.74      -42.69    143.48 o 
 -14  14  11      509.88      701.46    124.36 o 
 -12  14  11        0.25       93.27    100.71 o 
 -10  14  11       15.50      142.30    132.81 o 
  -8  14  11      584.03      633.21    160.08 o 
  -6  14  11      622.64      952.19    179.06 o 
  -4  14  11        2.21      197.43    134.59 o 
  -2  14  11        5.24       33.20    136.96 o 
   0  14  11      588.61      834.80    186.17 o 
   2  14  11        3.10       46.25    130.44 o 
   4  14  11       22.73      266.80    156.52 o 
 -11  15  11      271.70      141.70    173.13 o 
  -9  15  11       67.01      -28.44    172.83 o 
  -7  15  11       74.17       29.05    139.92 o 
  -5  15  11      411.29      548.43    160.68 o 
  -3  15  11      760.68      693.69    176.09 o 
 -38   0  12      137.30      228.64    125.23 o 
 -36   0  12      458.15      432.67     90.81 o 
 -34   0  12     1983.70     1838.30    177.55 o 
 -32   0  12      755.60      761.87     98.60 o 
 -30   0  12     1715.48     1717.75    153.89 o 
 -28   0  12     1592.89     1256.18    174.02 o 
 -26   0  12     1246.22     1404.24    104.25 o 
 -24   0  12      716.38      722.47     79.29 o 
 -22   0  12     5555.12     6137.90    247.02 o 
 -20   0  12       69.53       34.72     43.22 o 
 -18   0  12    14811.42    14754.97    313.22 o 
 -16   0  12    19277.81    20545.55    619.53 o 
 -14   0  12      134.15      133.90     52.10 o 
 -12   0  12     3890.70     3819.71    145.68 o 
 -10   0  12     1065.32     1057.90     77.00 o 
  -8   0  12    17604.96    17131.86    404.18 o 
  -6   0  12      813.77      624.14     66.42 o 
  -4   0  12     2976.00     2724.10    116.15 o 
  -2   0  12     3688.74     3292.87    129.81 o 
   0   0  12     2373.33     2138.19    123.21 o 
   2   0  12    12794.06    12106.20    470.17 o 
   4   0  12     1165.14     1011.95     87.39 o 
   6   0  12      126.41       79.25     52.69 o 
   8   0  12    14018.79    14343.98    324.99 o 
  10   0  12      152.40      128.21     45.57 o 
  12   0  12      309.91      442.48     94.85 o 
  14   0  12     3586.10     3380.70    196.77 o 
  16   0  12        0.83      -42.98    111.52 o 
  18   0  12     1618.20     1638.27    472.84 o 
  20   0  12       98.37       -1.26    145.94 o 
 -37   1  12       30.75      176.21     65.84 o 
 -35   1  12      407.32      487.44     65.21 o 
 -33   1  12     7914.23     8433.59    282.60 o 
 -31   1  12      231.74      248.55     52.86 o 
 -29   1  12      741.59      663.37     66.69 o 
 -27   1  12       44.16       46.11     39.82 o 
 -25   1  12      131.20      124.19     42.74 o 
 -23   1  12      461.50      391.56     48.56 o 
 -21   1  12     7307.95     7082.78    161.43 o 
 -19   1  12    19904.40    19710.72    298.05 o 
 -17   1  12     1080.94      989.67     53.53 o 
 -15   1  12    32310.08    32476.17    632.39 o 
 -13   1  12    22952.59    22582.85    367.23 o 
 -11   1  12      676.54      675.70     42.66 o 
  -9   1  12     1886.67     2195.77     66.87 o 
  -7   1  12    10069.75    10509.72    174.57 o 
  -5   1  12     3951.07     3880.61     86.54 o 
  -3   1  12     1715.91     1686.19     65.34 o 
  -1   1  12     7588.35     7528.51    154.99 o 
   1   1  12      266.09      203.02     44.74 o 
   3   1  12     3052.15     2949.91    101.12 o 
   5   1  12    20455.20    20839.97    308.85 o 
   7   1  12      402.88      341.66     44.76 o 
   9   1  12      800.07      832.17     52.22 o 
  11   1  12     3710.94     4025.04    109.18 o 
  13   1  12     2686.37     2774.46    119.74 o 
  15   1  12      206.67      198.37     78.09 o 
  17   1  12        1.53      -69.36     83.90 o 
  19   1  12      992.55      983.90    131.97 o 
  21   1  12       10.98     -104.75    104.75 o 
 -38   2  12      172.60      328.77    114.97 o 
 -36   2  12     2595.50     2471.72    117.63 o 
 -34   2  12     1998.45     1793.74    112.32 o 
 -32   2  12      233.96      185.32     56.89 o 
 -30   2  12     4214.24     3941.31    123.41 o 
 -28   2  12        0.73       30.19     41.10 o 
 -26   2  12      209.96      195.77     71.02 o 
 -24   2  12     1372.75     1310.11     68.87 o 
 -22   2  12     2116.11     2015.96     78.68 o 
 -20   2  12     3118.65     2818.74     88.28 o 
 -18   2  12    23999.99    23406.75    435.46 o 
 -16   2  12    24898.15    24740.12    397.46 o 
 -14   2  12     1456.38     1440.43     60.34 o 
 -12   2  12    16125.26    15343.91    243.71 o 
 -10   2  12    30692.42    30470.67    432.95 o 
  -8   2  12      132.56       86.13     28.24 o 
  -6   2  12     1812.66     1722.22     59.70 o 
  -4   2  12     3256.68     3410.97     82.97 o 
  -2   2  12     2849.69     2995.85     77.52 o 
   0   2  12      511.04      534.45     43.50 o 
   2   2  12    12469.03    12961.25    223.12 o 
   4   2  12     3927.52     4185.08    124.02 o 
   6   2  12      992.58     1031.60     54.36 o 
   8   2  12    23256.60    24042.25    350.15 o 
  10   2  12       35.54        4.52     38.42 o 
  12   2  12      545.61      543.69     57.80 o 
  14   2  12     1415.97     1541.33    110.96 o 
  16   2  12      132.50      133.33     76.53 o 
  18   2  12      489.70      489.39    115.32 o 
  20   2  12      864.92      849.79    129.91 o 
 -37   3  12     1053.61     1213.58    113.36 o 
 -35   3  12      175.48      254.07    113.86 o 
 -33   3  12     3814.68     3806.82    138.46 o 
 -31   3  12      640.83      627.20     69.45 o 
 -29   3  12      640.67      716.14     70.38 o 
 -27   3  12     1513.06     1456.27     84.21 o 
 -25   3  12      568.84      570.23     62.42 o 
 -23   3  12       13.12        5.05     38.32 o 
 -21   3  12     4270.18     4302.09    115.96 o 
 -19   3  12    15965.23    16181.96    258.92 o 
 -17   3  12      465.99      525.51     43.96 o 
 -15   3  12     4260.64     4192.96     97.17 o 
 -13   3  12     5584.79     5072.38    119.37 o 
 -11   3  12       12.27       27.12     25.71 o 
  -9   3  12     2270.92     2272.42     69.96 o 
  -7   3  12     1712.51     1636.73     58.44 o 
  -5   3  12     6574.51     6103.25    142.05 o 
  -3   3  12     9854.65     9565.58    166.21 o 
  -1   3  12     4689.97     4565.77    106.46 o 
   1   3  12      318.48      263.09     51.70 o 
   3   3  12     3154.58     3214.54     94.19 o 
   5   3  12    16587.24    16546.67    258.74 o 
   7   3  12      524.55      612.99     50.67 o 
   9   3  12      117.26       90.47     40.12 o 
  11   3  12     4084.88     4119.75    122.36 o 
  13   3  12       80.37       61.02     57.20 o 
  15   3  12       66.25      -13.02     61.73 o 
  17   3  12      253.16      206.85     73.35 o 
  19   3  12       58.22      -35.61    113.90 o 
 -36   4  12     2696.72     3322.46    161.53 o 
 -34   4  12      130.27       63.87     58.19 o 
 -32   4  12     1008.27     1063.14     99.42 o 
 -30   4  12     2450.73     2354.42    109.07 o 
 -28   4  12      486.09      490.25     64.09 o 
 -26   4  12       49.21       73.50     45.57 o 
 -24   4  12     4323.44     4377.89    122.30 o 
 -22   4  12     1133.76     1132.72    101.51 o 
 -20   4  12       63.17      102.13     36.77 o 
 -18   4  12    10238.25    10491.24    218.31 o 
 -16   4  12     3618.83     3614.91    103.07 o 
 -14   4  12     3656.67     3690.33    109.15 o 
 -12   4  12     1073.69      964.70     51.99 o 
 -10   4  12    13417.65    13097.04    254.28 o 
  -8   4  12     1256.19     1167.19     63.39 o 
  -6   4  12      212.92      206.16     33.05 o 
  -4   4  12     3246.15     3355.60     89.09 o 
  -2   4  12      304.76      287.35     49.02 o 
   0   4  12      623.03      560.87     44.77 o 
   2   4  12     6611.10     6610.20    130.13 o 
   4   4  12      154.93      172.33     36.26 o 
   6   4  12      126.66      138.70     41.07 o 
   8   4  12     6298.45     6440.12    151.35 o 
  10   4  12       86.08       97.14     48.67 o 
  12   4  12       64.75      -43.13     49.09 o 
  14   4  12      628.46      763.53     80.37 o 
  16   4  12      276.11      227.47     72.24 o 
  18   4  12      255.46       87.50     94.29 o 
  20   4  12      288.74      137.82    123.92 o 
 -35   5  12      756.17      858.92    114.93 o 
 -33   5  12     1059.29      934.35     98.74 o 
 -31   5  12      128.30      228.93     66.75 o 
 -29   5  12     1517.07     1335.75     96.76 o 
 -27   5  12       57.59       95.03     74.02 o 
 -25   5  12     1075.46      961.64    102.97 o 
 -23   5  12      993.11     1084.19     74.58 o 
 -21   5  12      620.09      561.02     58.69 o 
 -19   5  12     3405.93     3434.66    132.39 o 
 -17   5  12      671.42      580.50     65.28 o 
 -15   5  12     1348.00     1492.64     83.67 o 
 -13   5  12     2101.03     2086.62     87.77 o 
 -11   5  12     1108.90     1090.49     89.60 o 
  -9   5  12      443.87      475.71     60.32 o 
  -7   5  12     2166.97     1936.29    106.65 o 
  -5   5  12     2405.63     2278.78    115.01 o 
  -3   5  12      281.76      349.68     60.31 o 
  -1   5  12      556.97      554.69     69.81 o 
   1   5  12       97.40       67.69     49.56 o 
   3   5  12      300.16      292.20     52.54 o 
   5   5  12     5003.91     5065.39    143.35 o 
   7   5  12     1836.96     1776.40     95.81 o 
   9   5  12      180.02      164.91     55.24 o 
  11   5  12     1872.29     1827.16     99.71 o 
  13   5  12        4.33       -8.84     63.33 o 
  15   5  12        7.86      -65.62     65.62 o 
  17   5  12        5.48      -99.61     99.61 o 
  19   5  12       27.94     -121.33    167.09 o 
 -34   6  12        0.77      -12.83     77.80 o 
 -32   6  12      188.46      184.33     66.87 o 
 -30   6  12      956.69      845.56     88.23 o 
 -28   6  12       14.99       43.01     56.40 o 
 -26   6  12        1.67        2.26     53.01 o 
 -24   6  12      112.12       32.21     48.47 o 
 -22   6  12      595.59      554.64     63.73 o 
 -20   6  12     5886.47     6050.70    159.52 o 
 -18   6  12     1887.30     1836.45    102.62 o 
 -16   6  12     1634.12     1855.69     98.81 o 
 -14   6  12     4001.56     3732.24    130.97 o 
 -12   6  12       78.12       29.45     42.18 o 
 -10   6  12     1617.44     1533.43     82.02 o 
  -8   6  12      722.12      682.13     79.42 o 
  -6   6  12      727.15      598.62     57.16 o 
  -4   6  12      717.62      593.95     74.14 o 
  -2   6  12      479.59      491.07     81.02 o 
   0   6  12      500.32      622.35    161.08 o 
   2   6  12     4269.99     4014.92    166.08 o 
   4   6  12      693.62      756.77     96.09 o 
   6   6  12       11.37       30.35     57.63 o 
   8   6  12     3384.28     3696.01    183.08 o 
  10   6  12       20.97      -36.38     70.30 o 
  12   6  12      641.92      571.30     77.22 o 
  14   6  12     1847.56     1852.80    120.46 o 
  16   6  12        1.51      -45.68     83.57 o 
  18   6  12      131.33      232.33    101.23 o 
 -33   7  12     1380.49     1557.17    138.58 o 
 -31   7  12        1.67       80.37     64.47 o 
 -29   7  12      606.08      454.88     75.92 o 
 -27   7  12      327.07      272.57     70.00 o 
 -25   7  12      257.37      273.20     65.42 o 
 -23   7  12       18.50       14.42     50.66 o 
 -21   7  12        3.11        3.53     46.54 o 
 -19   7  12      153.36      171.86    111.59 o 
 -17   7  12     2025.11     1862.26    105.17 o 
 -15   7  12     1365.13     1425.97     92.24 o 
 -13   7  12     1503.82     1571.04    134.91 o 
 -11   7  12     2144.62     2185.26    102.47 o 
  -9   7  12      194.68      159.19     46.30 o 
  -7   7  12      974.77      725.31     81.56 o 
  -5   7  12       96.15       35.85     42.07 o 
  -3   7  12     2154.81     2039.81    156.09 o 
  -1   7  12      465.72      415.56     58.32 o 
   1   7  12       39.16       60.42     55.76 o 
   3   7  12      367.85      429.44    111.42 o 
   5   7  12     2937.85     3069.55    160.66 o 
   7   7  12      109.80       38.10     62.15 o 
   9   7  12       22.11       -5.94     56.86 o 
  11   7  12       98.64      117.76     74.98 o 
  13   7  12        5.03       14.23     75.01 o 
  15   7  12      548.13      609.34    143.04 o 
  17   7  12       16.77      -58.32     87.44 o 
 -32   8  12     1710.85     1660.03    142.59 o 
 -30   8  12       64.11       61.07     67.07 o 
 -28   8  12      114.95      110.80     67.68 o 
 -26   8  12      157.33      109.40     63.31 o 
 -24   8  12       10.03      114.24     69.23 o 
 -22   8  12       17.46        1.27     54.62 o 
 -20   8  12     2991.47     3258.32    152.40 o 
 -18   8  12        4.32       19.93     65.10 o 
 -16   8  12       33.81       63.56     55.35 o 
 -14   8  12     4796.02     4867.30    196.60 o 
 -12   8  12      422.81      459.97     65.36 o 
 -10   8  12      155.63      211.33     53.87 o 
  -8   8  12     2383.28     2454.91    109.98 o 
  -6   8  12      100.00       77.15     48.04 o 
  -4   8  12      927.95      775.67    107.45 o 
  -2   8  12      383.08      333.68     61.70 o 
   0   8  12      304.76      284.06     61.53 o 
   2   8  12      134.94      190.10     57.77 o 
   4   8  12     2038.59     2132.18    114.42 o 
   6   8  12     1611.48     1595.10    108.07 o 
   8   8  12     1346.24     1384.08     89.89 o 
  10   8  12     1771.80     1826.03    102.80 o 
  12   8  12     2422.08     2515.36    120.05 o 
  14   8  12       64.65      166.52     86.93 o 
  16   8  12      761.01      699.49    112.71 o 
 -31   9  12      469.54      599.71    109.05 o 
 -29   9  12      249.25      217.75     92.34 o 
 -27   9  12        1.53       55.21     65.57 o 
 -25   9  12        5.57       23.96     62.65 o 
 -23   9  12     1914.12     1764.17    110.09 o 
 -21   9  12      188.40      197.38     66.45 o 
 -19   9  12     1108.46     1180.07     84.94 o 
 -17   9  12     6969.89     7725.61    222.34 o 
 -15   9  12     1381.65     1378.25     99.01 o 
 -13   9  12       59.02       15.13     54.75 o 
 -11   9  12     7908.19     8379.70    268.89 o 
  -9   9  12      724.79      725.74     75.19 o 
  -7   9  12        3.59      -30.19     46.43 o 
  -5   9  12       84.17       42.70     50.37 o 
  -3   9  12       78.10       -7.01     62.47 o 
  -1   9  12       67.45       48.23     54.48 o 
   1   9  12     1422.15     1579.25    103.09 o 
   3   9  12      857.45      870.33     90.61 o 
   5   9  12      107.26      122.05     65.11 o 
   7   9  12     1501.60     1784.56    122.99 o 
   9   9  12     1033.47     1210.86    150.56 o 
  11   9  12      166.18      243.78     71.83 o 
  13   9  12      488.13      383.36     97.77 o 
  15   9  12      670.68      624.56    113.41 o 
 -30  10  12      623.10      732.26    114.72 o 
 -28  10  12       32.78       99.51     87.02 o 
 -26  10  12      221.10      234.00     72.77 o 
 -24  10  12      210.90      127.10     68.86 o 
 -22  10  12      768.08      797.80     87.52 o 
 -20  10  12     2603.29     3022.07    138.06 o 
 -18  10  12     1244.57     1315.65     99.68 o 
 -16  10  12      424.92      478.85     79.82 o 
 -14  10  12     4947.95     5071.80    176.40 o 
 -12  10  12       43.11       92.59     60.52 o 
 -10  10  12      115.37       82.91     58.42 o 
  -8  10  12      749.73      731.64     80.48 o 
  -6  10  12     2282.67     2203.79    115.34 o 
  -4  10  12      611.69      475.72     74.54 o 
  -2  10  12     2104.82     2053.73    223.19 o 
   0  10  12     1140.09     1121.86    119.15 o 
   2  10  12      140.84      110.82     65.12 o 
   4  10  12      995.87      954.49    109.18 o 
   6  10  12     2409.68     2434.14    179.03 o 
   8  10  12        9.78      -27.77     57.68 o 
  10  10  12      188.00      140.95     69.68 o 
  12  10  12      109.12       79.56     91.57 o 
 -27  11  12       94.57       20.68    101.16 o 
 -25  11  12       42.53      -18.11     96.63 o 
 -23  11  12      612.73      603.06     96.67 o 
 -21  11  12      158.29      160.59     83.55 o 
 -19  11  12      728.13      653.17     85.38 o 
 -17  11  12     9232.18    10427.82    265.11 o 
 -15  11  12     1424.73     1257.12    119.39 o 
 -13  11  12      302.82      394.36     76.70 o 
 -11  11  12     2708.20     2857.02    137.66 o 
  -9  11  12      253.09      207.06     69.23 o 
  -7  11  12      693.93      539.94     80.18 o 
  -5  11  12      420.35      331.54     76.68 o 
  -3  11  12      150.38       98.89     64.00 o 
  -1  11  12      912.09      821.82     92.08 o 
   1  11  12     2693.97     2908.05    143.85 o 
   3  11  12     2141.84     2075.89    128.33 o 
   5  11  12      268.73      360.68     84.98 o 
   7  11  12     4145.67     4381.90    250.52 o 
   9  11  12     3089.31     3277.57    383.90 o 
  11  11  12      109.49      190.32    158.90 o 
 -26  12  12       11.47       94.27    142.30 o 
 -24  12  12      249.75      275.66    115.14 o 
 -22  12  12      441.86      525.14     98.83 o 
 -20  12  12     1465.86     1599.70    237.58 o 
 -18  12  12     4342.58     4742.23    278.74 o 
 -16  12  12     2738.10     2961.64    161.28 o 
 -14  12  12     6322.91     7070.85    299.62 o 
 -12  12  12     1659.89     1829.89    160.88 o 
 -10  12  12       74.61      101.86     81.80 o 
  -8  12  12     1503.97     1322.21    124.11 o 
  -6  12  12       39.09      -49.10     73.89 o 
  -4  12  12       24.15      -19.94     89.63 o 
  -2  12  12       58.40      174.23     84.68 o 
   0  12  12      736.29      561.49    194.47 o 
   2  12  12      224.21      313.94    115.49 o 
   4  12  12     1990.75     1634.52    175.37 o 
   6  12  12     1553.97     1484.02    215.81 o 
   8  12  12      355.32      201.59    158.30 o 
 -21  13  12      319.25      261.35    123.98 o 
 -19  13  12      392.23      309.77     95.24 o 
 -17  13  12     8398.66     9035.82    287.13 o 
 -15  13  12       23.77       53.09     82.10 o 
 -13  13  12      524.02      225.23    107.79 o 
 -11  13  12      802.76      837.17    167.79 o 
  -9  13  12        5.16      -71.15    114.43 o 
  -7  13  12      188.93       77.67    122.73 o 
  -5  13  12      134.77       45.65    125.69 o 
  -3  13  12      223.18      251.79    113.36 o 
  -1  13  12       19.75      133.39    103.42 o 
   1  13  12     1390.02     1452.60    170.43 o 
   3  13  12     1260.96     1262.28    206.33 o 
   5  13  12      133.68      183.21    150.60 o 
 -18  14  12     1997.85     2301.63    275.70 o 
 -16  14  12       71.47     -148.82    148.82 o 
 -14  14  12      671.48      820.12    133.40 o 
 -12  14  12      268.95      241.31    139.92 o 
 -10  14  12        8.11       72.33    132.81 o 
  -8  14  12      180.71      324.91    146.45 o 
  -6  14  12      188.15      124.51    133.40 o 
  -4  14  12     1134.29     1018.01    185.58 o 
  -2  14  12     1206.41     1383.82    207.51 o 
   0  14  12      152.56      157.71    152.37 o 
 -37   1  13        2.81      190.02     64.31 o 
 -35   1  13       18.38      217.38     56.04 o 
 -33   1  13        4.22       74.86     50.16 o 
 -31   1  13       60.90      102.33     47.73 o 
 -29   1  13      857.21      883.00     69.35 o 
 -27   1  13       68.25       55.21     43.22 o 
 -25   1  13       90.41       93.09     40.17 o 
 -23   1  13       28.28       26.36     34.27 o 
 -21   1  13      589.34      601.34     49.83 o 
 -19   1  13      955.77      903.83     61.66 o 
 -17   1  13      307.74      244.69     55.81 o 
 -15   1  13      253.05      194.24     39.57 o 
 -13   1  13       20.96        7.70     29.25 o 
 -11   1  13      101.07       26.09     27.81 o 
  -9   1  13      734.71      671.57     48.60 o 
  -7   1  13     8297.82     8195.92    148.11 o 
  -5   1  13      378.03      329.99     39.94 o 
  -3   1  13      613.97      524.31     48.37 o 
  -1   1  13      465.71      385.90     47.01 o 
   1   1  13     1560.64     1504.46     84.40 o 
   3   1  13        7.61      -23.17     34.21 o 
   5   1  13      324.23      251.17     46.14 o 
   7   1  13      710.69      563.43     53.44 o 
   9   1  13     1733.33     1769.65    107.44 o 
  11   1  13     1599.12     1657.96     76.34 o 
  13   1  13      301.74      273.20     57.09 o 
  15   1  13      401.88      359.21     69.34 o 
  17   1  13      314.24      362.85     89.17 o 
  19   1  13      155.69      194.65    108.53 o 
 -36   2  13      250.67      360.96     77.80 o 
 -34   2  13       49.94       61.08     57.05 o 
 -32   2  13      279.36      385.28     69.38 o 
 -30   2  13     1491.81     1397.43     88.29 o 
 -28   2  13     1299.90     1226.19    116.85 o 
 -26   2  13      549.24      468.11     53.53 o 
 -24   2  13      643.91      657.39     56.63 o 
 -22   2  13      177.73      101.91     36.28 o 
 -20   2  13      398.29      445.80     50.95 o 
 -18   2  13      228.06      174.27     39.24 o 
 -16   2  13     2866.35     2697.29     86.56 o 
 -14   2  13     2441.18     2178.70     75.24 o 
 -12   2  13     3343.16     3164.07     86.78 o 
 -10   2  13      474.45      485.39     39.69 o 
  -8   2  13    13140.06    13242.04    215.20 o 
  -6   2  13     5205.34     4887.78    114.45 o 
  -4   2  13      583.71      530.55     38.66 o 
  -2   2  13      353.77      367.26     37.43 o 
   0   2  13      113.85       44.09     31.55 o 
   2   2  13     1450.86     1462.77     75.83 o 
   4   2  13      569.83      705.10     53.38 o 
   6   2  13      176.74      136.62     37.26 o 
   8   2  13      289.20      212.05     40.63 o 
  10   2  13     4938.24     5197.75    126.46 o 
  12   2  13      830.53      756.50     82.12 o 
  14   2  13      399.28      272.98     76.19 o 
  16   2  13      599.79      631.78     82.62 o 
  18   2  13      224.93       36.94    103.40 o 
 -37   3  13      668.05      730.88     99.19 o 
 -35   3  13      704.90      755.60     79.96 o 
 -33   3  13      280.04      264.96     63.67 o 
 -31   3  13      442.90      529.81     69.32 o 
 -29   3  13     2242.92     2134.84    150.91 o 
 -27   3  13      374.41      369.23     58.86 o 
 -25   3  13       55.86       65.57     46.58 o 
 -23   3  13       68.72       35.18     39.63 o 
 -21   3  13      157.75      149.41     39.52 o 
 -19   3  13      192.78      178.02     44.77 o 
 -17   3  13     2257.68     2218.92     87.22 o 
 -15   3  13     2916.27     2966.12     88.40 o 
 -13   3  13     2154.23     2155.01     81.73 o 
 -11   3  13     1573.60     1536.75     61.44 o 
  -9   3  13     2526.89     2391.94     73.82 o 
  -7   3  13     4004.02     4028.72    115.18 o 
  -5   3  13       24.93       13.94     24.22 o 
  -3   3  13      689.05      575.70     51.88 o 
  -1   3  13      295.70      287.39     39.24 o 
   1   3  13     2558.70     2407.84     81.60 o 
   3   3  13      810.51      770.66     54.84 o 
   5   3  13     1332.12     1140.08     62.44 o 
   7   3  13      221.68      169.12     39.75 o 
   9   3  13      384.52      327.10     49.70 o 
  11   3  13      595.36      542.12     63.48 o 
  13   3  13       14.34        9.87     56.94 o 
  15   3  13      129.88       24.13     63.74 o 
  17   3  13      589.10      397.96     97.35 o 
  19   3  13       36.03      -82.71    102.65 o 
 -36   4  13     1155.04     1351.96    158.75 o 
 -34   4  13     1332.88     1432.42    174.67 o 
 -32   4  13      498.27      573.25     85.40 o 
 -30   4  13     1700.56     1643.68     96.88 o 
 -28   4  13     2126.98     2021.40    100.32 o 
 -26   4  13       76.52      110.70     49.61 o 
 -24   4  13      752.63      760.44     60.31 o 
 -22   4  13       45.36       12.55     37.54 o 
 -20   4  13      171.07      163.38     44.81 o 
 -18   4  13      814.55      868.97     64.07 o 
 -16   4  13      944.53      934.23    113.34 o 
 -14   4  13    10988.91    10852.51    214.89 o 
 -12   4  13     3698.36     3603.91    129.34 o 
 -10   4  13     6691.49     6799.09    151.66 o 
  -8   4  13     2906.97     2811.61     90.46 o 
  -6   4  13     2489.11     2377.55     89.67 o 
  -4   4  13       54.65       47.91     30.89 o 
  -2   4  13     1253.95     1002.76     54.32 o 
   0   4  13       77.04       54.69     31.33 o 
   2   4  13      250.78      253.50     38.73 o 
   4   4  13     2674.86     2806.15     88.55 o 
   6   4  13     4145.45     4213.00    145.72 o 
   8   4  13      284.54      302.62     49.56 o 
  10   4  13      482.66      574.05     65.03 o 
  12   4  13      990.48      896.74     76.88 o 
  14   4  13      149.36       94.74     71.65 o 
  16   4  13      682.79      490.30    120.32 o 
  18   4  13      811.25      783.01    125.61 o 
 -35   5  13     2397.85     2237.20    187.73 o 
 -33   5  13     1013.19      998.73     94.15 o 
 -31   5  13      674.47      618.52     83.55 o 
 -29   5  13      789.01      695.22     80.48 o 
 -27   5  13     2472.40     2759.40    246.46 o 
 -25   5  13      655.39      642.73     68.21 o 
 -23   5  13      365.25      427.07     58.68 o 
 -21   5  13        7.11       70.62     52.15 o 
 -19   5  13      214.45      149.74     52.43 o 
 -17   5  13     7025.84     7032.75    192.03 o 
 -15   5  13     8595.82     8536.20    224.81 o 
 -13   5  13    11420.73    11285.34    275.39 o 
 -11   5  13    11536.28    11583.23    310.74 o 
  -9   5  13    18023.57    17870.20    424.79 o 
  -7   5  13     6420.40     5986.55    308.16 o 
  -5   5  13     5719.53     5765.90    189.41 o 
  -3   5  13      187.61       71.66     46.98 o 
  -1   5  13      228.36      196.18     57.14 o 
   1   5  13       92.58      149.15     55.23 o 
   3   5  13      209.24      202.59     62.43 o 
   5   5  13     3828.24     3911.86    128.84 o 
   7   5  13     7022.65     7154.95    278.26 o 
   9   5  13     2970.60     3141.49    122.63 o 
  11   5  13     2693.79     2855.42    120.56 o 
  13   5  13     1153.40     1037.59    100.04 o 
  15   5  13     1584.62     1601.34    141.49 o 
  17   5  13     1634.09     1717.01    158.23 o 
 -34   6  13     1476.41     1533.98    137.16 o 
 -32   6  13      244.96      350.56     85.87 o 
 -30   6  13      770.56      623.10     82.97 o 
 -28   6  13       39.13       62.21     59.18 o 
 -26   6  13      161.48      147.80     56.15 o 
 -24   6  13     2651.98     2701.83    116.68 o 
 -22   6  13      298.85      183.35     52.47 o 
 -20   6  13       15.37      -36.62     50.39 o 
 -18   6  13     2016.32     2328.66    115.83 o 
 -16   6  13      987.79      794.38     98.24 o 
 -14   6  13    10280.04    10498.74    436.10 o 
 -12   6  13     2823.41     2694.97    111.08 o 
 -10   6  13     7140.89     6898.69    181.66 o 
  -8   6  13     5501.83     5245.14    187.55 o 
  -6   6  13     3204.60     2877.87    137.02 o 
  -4   6  13     4338.46     4332.02    167.47 o 
  -2   6  13      593.31      483.83     73.50 o 
   0   6  13       78.29       60.36     54.71 o 
   2   6  13     1085.03      975.15    116.23 o 
   4   6  13      506.82      295.01     75.47 o 
   6   6  13     5622.05     5551.19    213.77 o 
   8   6  13     2243.39     2342.14    118.72 o 
  10   6  13     1428.73     1372.38    102.67 o 
  12   6  13     1851.15     1879.37    118.83 o 
  14   6  13      804.18      582.29    101.35 o 
  16   6  13      690.44      617.20    157.08 o 
 -33   7  13      952.39      786.52    174.07 o 
 -31   7  13      898.46      977.45    110.05 o 
 -29   7  13      481.67      567.43     89.35 o 
 -27   7  13      378.30      312.14     71.22 o 
 -25   7  13      793.47      599.51     71.78 o 
 -23   7  13       64.18       93.94     54.94 o 
 -21   7  13      566.43      551.23     65.30 o 
 -19   7  13       19.88      -48.79     52.93 o 
 -17   7  13     2148.85     2348.76    117.70 o 
 -15   7  13     4775.07     4746.29    157.02 o 
 -13   7  13      591.31      546.98     67.58 o 
 -11   7  13     2546.21     2724.64    115.60 o 
  -9   7  13     4977.33     4808.60    151.73 o 
  -7   7  13     1475.11     1511.05    131.53 o 
  -5   7  13      415.21      391.58     87.80 o 
  -3   7  13      260.68      289.27     69.91 o 
  -1   7  13       59.16       64.28     57.99 o 
   1   7  13     1141.49      930.81     98.08 o 
   3   7  13       43.49       56.84     63.00 o 
   5   7  13     1044.83     1030.94    114.01 o 
   7   7  13     1742.42     2039.82    124.93 o 
   9   7  13     3293.42     3326.87    147.56 o 
  11   7  13      330.42      330.85     76.25 o 
  13   7  13      684.26      640.44    127.97 o 
  15   7  13      609.36      591.67    134.68 o 
 -32   8  13     1935.90     1760.98    147.65 o 
 -30   8  13     2600.15     2858.01    142.04 o 
 -28   8  13      958.61      898.73     92.97 o 
 -26   8  13       16.55       72.29     62.31 o 
 -24   8  13      587.33      509.95     77.55 o 
 -22   8  13        7.24      -11.71     53.38 o 
 -20   8  13     1257.99     1308.47    103.31 o 
 -18   8  13      701.87      789.21     85.93 o 
 -16   8  13     2811.87     2815.51    175.95 o 
 -14   8  13     9888.08     9678.49    251.86 o 
 -12   8  13     3029.39     3034.63    151.25 o 
 -10   8  13     6104.15     6205.77    182.02 o 
  -8   8  13     5252.67     5229.81    162.53 o 
  -6   8  13      681.90      500.66     66.00 o 
  -4   8  13     4218.11     4048.46    141.74 o 
  -2   8  13      334.85      387.01     74.20 o 
   0   8  13      312.24      252.43     60.68 o 
   2   8  13      144.01      146.37     59.84 o 
   4   8  13      973.93     1040.04    112.95 o 
   6   8  13     2688.70     2660.82    187.98 o 
   8   8  13     1473.23     1594.90    109.83 o 
  10   8  13      844.41      681.02     81.38 o 
  12   8  13     1289.45     1331.70    123.15 o 
  14   8  13     1027.70     1011.78    148.14 o 
 -31   9  13     1484.02     1423.18    141.05 o 
 -29   9  13     1421.28     1322.66    109.68 o 
 -27   9  13      923.02     1128.32    101.84 o 
 -25   9  13      137.15       50.21     66.75 o 
 -23   9  13      303.20      150.34     86.43 o 
 -21   9  13      119.14      145.81     59.34 o 
 -19   9  13      209.70      237.71     95.68 o 
 -17   9  13     1371.53     1319.80    135.56 o 
 -15   9  13     7631.92     7528.68    276.59 o 
 -13   9  13      313.87      155.13     62.81 o 
 -11   9  13     5611.66     5856.70    190.41 o 
  -9   9  13     4883.78     4603.84    159.08 o 
  -7   9  13     1511.39     1518.18     98.02 o 
  -5   9  13      195.87      218.17     59.43 o 
  -3   9  13      880.10      790.13     98.41 o 
  -1   9  13      166.39      160.80     60.87 o 
   1   9  13     2259.04     2329.16    123.60 o 
   3   9  13      705.33      698.11     98.41 o 
   5   9  13      307.88      307.74     77.63 o 
   7   9  13      581.55      398.74     71.33 o 
   9   9  13     2220.31     2110.22    113.64 o 
  11   9  13       62.47       66.56     72.40 o 
  13   9  13      960.63      988.26    122.02 o 
 -30  10  13     2487.46     2610.33    295.05 o 
 -28  10  13      641.26      554.98     87.23 o 
 -26  10  13       52.38       32.09     69.91 o 
 -24  10  13      156.10      172.14     74.18 o 
 -22  10  13       27.03      -21.07     64.14 o 
 -20  10  13      968.26      960.79     99.18 o 
 -18  10  13       15.39       21.69     65.65 o 
 -16  10  13      239.84      215.36     72.78 o 
 -14  10  13     2025.34     2178.68    124.19 o 
 -12  10  13      330.30      279.47     70.81 o 
 -10  10  13     1411.53     1431.34    175.84 o 
  -8  10  13      553.38      448.29     73.04 o 
  -6  10  13      623.45      471.30     73.92 o 
  -4  10  13     1070.06     1072.89     93.19 o 
  -2  10  13       63.03       43.07     60.20 o 
   0  10  13      897.78      842.61    138.38 o 
   2  10  13        4.13      -16.50     75.82 o 
   4  10  13      861.82      865.95     97.63 o 
   6  10  13      450.42      602.12     77.23 o 
   8  10  13      508.27      503.72     77.21 o 
  10  10  13      196.23      159.04     80.34 o 
 -27  11  13      105.35       19.60    104.44 o 
 -25  11  13       46.97      124.55     82.35 o 
 -23  11  13       24.29        5.60     68.09 o 
 -21  11  13        0.35      -42.47     66.06 o 
 -19  11  13        5.54       27.43     67.10 o 
 -17  11  13     1294.72     1222.07    167.39 o 
 -15  11  13      227.68      205.92     73.79 o 
 -13  11  13       77.44       20.18     76.34 o 
 -11  11  13      463.42      438.44     78.16 o 
  -9  11  13      106.28       75.54     66.25 o 
  -7  11  13     1047.45      770.86     88.71 o 
  -5  11  13       21.84      102.82     65.43 o 
  -3  11  13      419.92      382.49     79.85 o 
  -1  11  13        1.96      -39.88     63.50 o 
   1  11  13      423.09      389.95     96.45 o 
   3  11  13       27.56       27.11     71.94 o 
   5  11  13        3.04       57.69     77.63 o 
   7  11  13      161.74      222.14     78.26 o 
   9  11  13      687.32      475.52    100.92 o 
 -24  12  13      160.01      286.94    123.42 o 
 -22  12  13        3.26       14.10     82.86 o 
 -20  12  13      454.02      418.53     96.86 o 
 -18  12  13      415.32      391.85     95.67 o 
 -16  12  13      203.10      268.42    108.12 o 
 -14  12  13      174.46      176.89    114.73 o 
 -12  12  13       43.07       34.48     78.94 o 
 -10  12  13      242.65      256.19     90.69 o 
  -8  12  13       33.63      139.88     86.02 o 
  -6  12  13      502.41      395.04     97.07 o 
  -4  12  13      175.14      104.72    102.66 o 
  -2  12  13      144.33       20.85     83.04 o 
   0  12  13      204.62       58.58     86.63 o 
   2  12  13     1945.88     1533.56    170.14 o 
   4  12  13       50.02      109.09    145.85 o 
   6  12  13      255.74      162.45    154.75 o 
 -21  13  13       92.94       56.79    113.69 o 
 -19  13  13      119.36      146.67     89.45 o 
 -17  13  13      254.18      339.19     98.53 o 
 -15  13  13       20.08      -40.07    144.67 o 
 -13  13  13        2.40      -77.99     91.67 o 
 -11  13  13      196.19      150.40    100.19 o 
  -9  13  13       64.82      173.72    136.96 o 
  -7  13  13       67.26      151.33    106.75 o 
  -5  13  13      110.14      104.72    104.32 o 
  -3  13  13        8.56       54.20    107.44 o 
  -1  13  13      163.26      253.39    122.68 o 
   1  13  13        1.51      -27.27    138.74 o 
   3  13  13        7.65       45.06    147.63 o 
 -16  14  13      245.48      253.23    113.24 o 
 -14  14  13      260.31       45.65    136.96 o 
 -12  14  13       17.34       65.81    136.37 o 
 -10  14  13      192.36       92.49    138.74 o 
  -8  14  13      309.24      434.59    156.52 o 
  -6  14  13      150.41      180.24    137.55 o 
  -4  14  13       23.68       79.45    140.52 o 
  -2  14  13      351.45      285.78    166.01 o 
 -38   0  14       73.08       27.87    113.84 o 
 -36   0  14     1021.17     1017.71    116.68 o 
 -34   0  14      596.81      511.03    112.91 o 
 -32   0  14     3584.42     3517.72    172.77 o 
 -30   0  14       22.04       37.95     65.70 o 
 -28   0  14     2853.45     2587.82    160.95 o 
 -26   0  14     9964.49     9962.78    285.27 o 
 -24   0  14       24.84       -6.53     49.67 o 
 -22   0  14     3565.00     3576.44    145.94 o 
 -20   0  14     7958.76     8251.71    311.33 o 
 -18   0  14      157.59      111.98     99.31 o 
 -16   0  14     1667.35     1654.43    109.38 o 
 -14   0  14     2306.01     2532.40    129.83 o 
 -12   0  14     6467.08     7067.42    309.14 o 
 -10   0  14     1703.49     1704.17    129.64 o 
  -8   0  14    25743.38    26350.07    598.28 o 
  -6   0  14     5456.90     5415.35    185.23 o 
  -4   0  14     2333.75     2409.41    140.02 o 
  -2   0  14    14129.51    14384.06    430.35 o 
   0   0  14     4680.64     5570.86    247.53 o 
   2   0  14       34.52       93.69     63.49 o 
   4   0  14      556.05      598.20     83.76 o 
   6   0  14      174.11      208.45     70.77 o 
   8   0  14       41.82       42.70     59.04 o 
  10   0  14     5786.36     5914.01    204.72 o 
  12   0  14      600.90      802.87    123.70 o 
  14   0  14      930.56      884.34    133.94 o 
  16   0  14     1570.82     1537.03    275.99 o 
  18   0  14      820.98      665.88    184.15 o 
 -37   1  14     1093.78     1137.01     95.88 o 
 -35   1  14     2058.97     1924.61    107.57 o 
 -33   1  14       67.04       94.17     52.00 o 
 -31   1  14     3296.47     3325.26    117.79 o 
 -29   1  14     7525.00     7417.36    235.94 o 
 -27   1  14      334.26      399.11     52.22 o 
 -25   1  14     1169.72     1147.95     67.56 o 
 -23   1  14     9378.62     9839.39    256.72 o 
 -21   1  14     1567.01     1585.59     80.97 o 
 -19   1  14      317.22      342.19     58.28 o 
 -17   1  14     1515.41     1452.87     86.16 o 
 -15   1  14       31.57       30.11     31.39 o 
 -13   1  14     2668.94     2655.20     91.88 o 
 -11   1  14    16659.36    16736.81    291.05 o 
  -9   1  14      644.92      626.80     59.44 o 
  -7   1  14     3497.85     3267.49     98.19 o 
  -5   1  14    31278.23    31119.11    522.73 o 
  -3   1  14     5440.56     5570.94    157.02 o 
  -1   1  14     1348.22     1367.56     85.83 o 
   1   1  14     2912.73     2894.84    116.39 o 
   3   1  14      452.26      426.29     55.90 o 
   5   1  14      142.02       75.77     42.16 o 
   7   1  14      158.52       65.81     41.32 o 
   9   1  14     5658.83     5683.38    139.53 o 
  11   1  14      491.88      496.51     92.40 o 
  13   1  14     1090.62     1242.04    102.83 o 
  15   1  14     4660.59     5484.85    197.24 o 
  17   1  14      113.48       34.34    113.22 o 
 -36   2  14       37.87      134.75     97.96 o 
 -34   2  14      726.33      601.93     73.88 o 
 -32   2  14     3544.93     3456.73    130.99 o 
 -30   2  14       78.56       61.15     52.52 o 
 -28   2  14     3804.84     3680.50    128.52 o 
 -26   2  14     7227.70     7310.46    192.50 o 
 -24   2  14      610.05      613.30     65.36 o 
 -22   2  14      468.94      446.70     56.18 o 
 -20   2  14     6787.41     7183.30    227.58 o 
 -18   2  14       41.88       64.76     41.61 o 
 -16   2  14      134.09      151.27     39.63 o 
 -14   2  14     3502.91     3392.22     94.82 o 
 -12   2  14     1634.41     1639.97     65.02 o 
 -10   2  14      425.53      313.17     37.75 o 
  -8   2  14    19337.71    18865.12    290.59 o 
  -6   2  14     4886.74     4864.91    114.06 o 
  -4   2  14     2457.58     2270.80     74.14 o 
  -2   2  14    14052.51    14454.20    305.79 o 
   0   2  14     3523.37     3533.93    114.61 o 
   2   2  14      861.85      903.60     67.12 o 
   4   2  14      224.22      191.65     47.74 o 
   6   2  14       34.72       24.63     40.09 o 
   8   2  14      416.81      401.63     54.72 o 
  10   2  14     2858.31     3116.27    100.98 o 
  12   2  14     3239.63     3508.14    137.69 o 
  14   2  14       27.50       -1.13     61.34 o 
  16   2  14     2467.82     2577.24    236.74 o 
 -37   3  14      204.77      328.34     70.73 o 
 -35   3  14      588.72      631.39     77.11 o 
 -33   3  14       43.40       76.02     57.47 o 
 -31   3  14     1204.35     1065.95     83.84 o 
 -29   3  14     3887.55     3933.40    167.36 o 
 -27   3  14      204.02      204.42     53.51 o 
 -25   3  14       22.02       17.47     43.51 o 
 -23   3  14     3111.87     3387.28    168.33 o 
 -21   3  14      227.54      222.22     50.00 o 
 -19   3  14      778.95      741.15     60.51 o 
 -17   3  14       30.56        5.36     41.61 o 
 -15   3  14      151.56      141.58     45.67 o 
 -13   3  14      297.67      246.56     40.23 o 
 -11   3  14     5553.32     5535.30    121.87 o 
  -9   3  14     1386.56     1446.70     61.39 o 
  -7   3  14       35.62       -0.43     27.13 o 
  -5   3  14    17229.84    17978.75    280.27 o 
  -3   3  14     2259.19     2415.52     86.76 o 
  -1   3  14      159.52      224.03     38.23 o 
   1   3  14     2092.27     2261.41     81.36 o 
   3   3  14       37.82       68.86     34.69 o 
   5   3  14      936.08     1032.72     87.27 o 
   7   3  14      231.70      146.68     48.49 o 
   9   3  14       23.70       24.13     44.42 o 
  11   3  14      428.04      414.07     62.00 o 
  13   3  14      874.33     1055.72    112.30 o 
  15   3  14     1717.50     1648.94    127.86 o 
  17   3  14      225.89      182.02     93.18 o 
 -36   4  14      128.70      134.33     96.19 o 
 -34   4  14     1343.89     1365.56    106.29 o 
 -32   4  14     2641.05     2673.43    166.36 o 
 -30   4  14      231.79      180.43     59.80 o 
 -28   4  14     3244.28     3296.31    158.92 o 
 -26   4  14     8102.89     8567.31    203.57 o 
 -24   4  14       16.56       46.06     41.66 o 
 -22   4  14      436.69      429.34     90.37 o 
 -20   4  14     5685.10     5973.97    158.11 o 
 -18   4  14      833.14      824.69     63.38 o 
 -16   4  14       52.15       60.35     37.41 o 
 -14   4  14      322.98      323.92     75.82 o 
 -12   4  14      189.67      191.24     42.63 o 
 -10   4  14      351.72      311.29     54.07 o 
  -8   4  14    15970.95    16321.02    336.44 o 
  -6   4  14      851.64      814.47     58.49 o 
  -4   4  14        8.33      -20.66     35.01 o 
  -2   4  14     4737.17     4799.52    150.56 o 
   0   4  14      447.00      364.93     44.87 o 
   2   4  14      675.20      570.46     49.46 o 
   4   4  14      397.92      407.11     53.94 o 
   6   4  14       46.03       83.46     46.73 o 
   8   4  14       93.45       14.89     47.90 o 
  10   4  14      165.49      248.67     60.73 o 
  12   4  14      804.07      792.95    115.69 o 
  14   4  14       76.84       16.28     73.26 o 
  16   4  14      226.73      162.32    100.62 o 
 -35   5  14      106.91       82.64     87.80 o 
 -33   5  14       18.57       81.46     67.18 o 
 -31   5  14       73.15       31.35     61.49 o 
 -29   5  14     2470.88     2496.41    175.52 o 
 -27   5  14      138.27       77.47     59.60 o 
 -25   5  14     2376.48     2405.18    108.78 o 
 -23   5  14     2820.30     2893.75    113.50 o 
 -21   5  14      632.25      740.14     81.30 o 
 -19   5  14      301.62      295.21     61.00 o 
 -17   5  14       81.43       61.99     47.20 o 
 -15   5  14      329.83      413.46     58.65 o 
 -13   5  14       75.90       34.57     55.48 o 
 -11   5  14     3877.30     3675.00    140.00 o 
  -9   5  14     1282.46     1165.62     93.19 o 
  -7   5  14        3.25        1.81     36.47 o 
  -5   5  14    10034.26     9918.03    274.62 o 
  -3   5  14        6.00       20.10     47.83 o 
  -1   5  14      295.05      299.92     72.27 o 
   1   5  14      415.69      413.84     73.26 o 
   3   5  14      599.37      516.84    112.96 o 
   5   5  14      203.98      139.63     68.27 o 
   7   5  14      936.05      963.41     85.97 o 
   9   5  14      746.33      758.65     78.81 o 
  11   5  14      372.74      412.14     72.62 o 
  13   5  14     1288.68     1491.57    161.43 o 
  15   5  14     1069.86     1042.78    158.11 o 
 -34   6  14       10.55       42.48     69.37 o 
 -32   6  14      922.93      825.99    130.16 o 
 -30   6  14     2674.84     2551.12    131.77 o 
 -28   6  14       47.56       29.55     59.53 o 
 -26   6  14     1247.74     1138.76    124.25 o 
 -24   6  14        0.13       47.84     51.61 o 
 -22   6  14      734.14      727.38     84.66 o 
 -20   6  14     1139.57     1291.86     96.79 o 
 -18   6  14       30.25       18.31     52.20 o 
 -16   6  14        4.07       23.92     46.69 o 
 -14   6  14     1119.42     1207.39    118.18 o 
 -12   6  14      172.63       87.28     45.95 o 
 -10   6  14      817.49      771.17     88.89 o 
  -8   6  14     4434.32     4411.64    173.36 o 
  -6   6  14       64.16       91.04     53.61 o 
  -4   6  14      138.95       78.33     54.95 o 
  -2   6  14      949.59      917.91     90.23 o 
   0   6  14      487.44      537.30     81.73 o 
   2   6  14      234.92      150.31     68.12 o 
   4   6  14      944.77      777.83    130.26 o 
   6   6  14      422.43      374.62     78.71 o 
   8   6  14      139.97       72.33     66.58 o 
  10   6  14      260.90      218.92     74.60 o 
  12   6  14      438.01      383.66     80.15 o 
  14   6  14       66.97      -61.50     94.49 o 
 -33   7  14       11.17       -8.11     68.76 o 
 -31   7  14       55.11      -28.59     64.00 o 
 -29   7  14      669.41      567.03     84.36 o 
 -27   7  14     1996.02     2061.94    215.91 o 
 -25   7  14       23.46      -18.28     53.28 o 
 -23   7  14     1367.47     1408.74    125.87 o 
 -21   7  14     1493.95     1625.63    110.64 o 
 -19   7  14        5.24      -20.05     56.05 o 
 -17   7  14      165.36      125.26     56.61 o 
 -15   7  14      820.40      748.60     77.97 o 
 -13   7  14      637.90      531.41     68.46 o 
 -11   7  14     1263.96     1189.80    118.18 o 
  -9   7  14     2123.70     2085.30    102.92 o 
  -7   7  14     5039.66     4925.00    190.91 o 
  -5   7  14     4689.57     4237.93    183.88 o 
  -3   7  14     1964.77     1737.67    120.03 o 
  -1   7  14      266.07      239.51     69.35 o 
   1   7  14        1.69       29.03     63.27 o 
   3   7  14      393.65      425.24     85.68 o 
   5   7  14      232.32      181.24     78.16 o 
   7   7  14        0.19       33.66     65.66 o 
   9   7  14        2.60       57.68     65.63 o 
  11   7  14      487.37      399.02     95.38 o 
  13   7  14      662.83      546.74    127.47 o 
 -32   8  14      970.06      950.10    120.07 o 
 -30   8  14     2345.26     2454.96    134.41 o 
 -28   8  14       19.55      177.15     72.16 o 
 -26   8  14       78.21       18.31     63.60 o 
 -24   8  14     1127.95     1053.68     89.89 o 
 -22   8  14      321.20      250.86     76.25 o 
 -20   8  14       33.95       58.62     63.55 o 
 -18   8  14        4.60      -38.15     58.42 o 
 -16   8  14        2.50      -30.84     52.52 o 
 -14   8  14     2453.46     2403.23    120.33 o 
 -12   8  14      439.17      422.81     68.03 o 
 -10   8  14     3543.22     3263.83    131.90 o 
  -8   8  14     1714.19     1659.53     98.44 o 
  -6   8  14     2336.32     2238.40    154.72 o 
  -4   8  14     5228.16     5278.65    167.26 o 
  -2   8  14      159.91      118.31     66.83 o 
   0   8  14       59.80       34.55     69.21 o 
   2   8  14     1313.76     1265.43    121.54 o 
   4   8  14      302.33      348.00    133.45 o 
   6   8  14        5.27       -7.95     92.34 o 
   8   8  14     2201.49     2407.96    161.53 o 
  10   8  14       35.07      -21.96     87.37 o 
  12   8  14       23.20       61.15    101.28 o 
 -31   9  14      142.65      112.76     75.98 o 
 -29   9  14       23.48       67.61     71.73 o 
 -27   9  14     2283.94     2318.73    151.73 o 
 -25   9  14      994.93      971.76    120.15 o 
 -23   9  14      525.47      543.90     84.21 o 
 -21   9  14     1349.06     1506.52    117.00 o 
 -19   9  14      184.66      227.92     71.97 o 
 -17   9  14      148.49      -19.73     60.08 o 
 -15   9  14       10.49       22.10     59.79 o 
 -13   9  14        6.03      -24.90     57.94 o 
 -11   9  14       10.02      -14.41     55.35 o 
  -9   9  14     1191.81     1128.16     92.77 o 
  -7   9  14     6074.00     5683.70    196.74 o 
  -5   9  14       13.89       15.31     55.44 o 
  -3   9  14     2554.27     2102.85    115.83 o 
  -1   9  14     1525.44     1553.64    104.70 o 
   1   9  14       17.09       48.48     60.42 o 
   3   9  14       16.82      -15.02     61.23 o 
   5   9  14        4.10      -57.34     64.38 o 
   7   9  14      112.46       40.32     61.03 o 
   9   9  14      173.09      192.57     78.21 o 
  11   9  14      625.20      681.54    101.58 o 
 -28  10  14      215.32      217.23     78.58 o 
 -26  10  14       21.52       47.57     71.53 o 
 -24  10  14      568.66      461.92     85.40 o 
 -22  10  14      258.43      147.26     74.33 o 
 -20  10  14       96.79      102.30     74.79 o 
 -18  10  14     2606.87     2661.65    161.74 o 
 -16  10  14       23.36       26.88     65.39 o 
 -14  10  14       99.03      107.28     65.41 o 
 -12  10  14      920.84      733.80     87.23 o 
 -10  10  14      140.13      235.40     77.02 o 
  -8  10  14     1161.32     1126.27     96.61 o 
  -6  10  14     1392.36     1375.07    102.16 o 
  -4  10  14     3962.00     4141.91    297.64 o 
  -2  10  14       19.07       -2.12     61.26 o 
   0  10  14      612.77      553.30     84.25 o 
   2  10  14      133.71      160.60    105.60 o 
   4  10  14      135.96       35.25     72.46 o 
   6  10  14      182.03      275.94     75.85 o 
   8  10  14      179.18      289.49     79.51 o 
 -27  11  14     2462.66     2576.57    160.96 o 
 -25  11  14      326.36      307.34     84.81 o 
 -23  11  14       32.00       73.16     74.13 o 
 -21  11  14      617.31      563.50     87.08 o 
 -19  11  14      803.10      866.27    153.45 o 
 -17  11  14      846.35      777.07     98.03 o 
 -15  11  14     1528.25     1230.42    108.21 o 
 -13  11  14     1249.03     1425.94    111.39 o 
 -11  11  14      821.02      804.87     95.65 o 
  -9  11  14       63.18       91.49     81.81 o 
  -7  11  14     3205.38     2964.00    268.71 o 
  -5  11  14     1673.48     1602.20    114.96 o 
  -3  11  14     1580.59     1649.62    117.75 o 
  -1  11  14     3299.65     3279.76    154.40 o 
   1  11  14        9.58       56.31     71.18 o 
   3  11  14       89.22       99.12     85.07 o 
   5  11  14      125.78      173.62     73.29 o 
   7  11  14      178.45      231.12     83.18 o 
 -24  12  14     2127.81     2284.12    153.97 o 
 -22  12  14      684.63      545.25    106.51 o 
 -20  12  14      290.84      150.95    120.38 o 
 -18  12  14     1024.72     1064.83    416.81 o 
 -16  12  14        1.87      -39.57     96.15 o 
 -14  12  14      486.51      349.01     98.29 o 
 -12  12  14     2209.15     2212.89    153.87 o 
 -10  12  14     2140.94     2022.61    148.69 o 
  -8  12  14       53.00      -26.84     80.96 o 
  -6  12  14     5877.25     5208.52    219.32 o 
  -4  12  14     3905.65     4026.23    223.63 o 
  -2  12  14      583.47      573.94    114.32 o 
   0  12  14      622.24      504.15    124.08 o 
   2  12  14      499.11      463.60    126.85 o 
   4  12  14       32.10      -15.42    141.70 o 
 -19  13  14      619.80      432.57    103.02 o 
 -17  13  14       29.24       33.94    110.38 o 
 -15  13  14        3.31       79.15     99.86 o 
 -13  13  14      523.63      528.61    126.46 o 
 -11  13  14      205.46       86.51    102.41 o 
  -9  13  14      739.08      792.89    121.90 o 
  -7  13  14     3745.88     4015.83    243.67 o 
  -5  13  14      542.79      493.29    156.52 o 
  -3  13  14     1138.77     1350.62    204.55 o 
  -1  13  14     1307.37     1552.80    223.52 o 
 -10  14  14      841.26      707.92    170.75 o 
 -37   1  15       59.42       75.43     62.87 o 
 -35   1  15      185.92      188.25     63.28 o 
 -33   1  15      745.49      745.48     77.00 o 
 -31   1  15      205.67      148.38     58.58 o 
 -29   1  15      376.58      397.84     56.49 o 
 -27   1  15      117.84      109.03     44.45 o 
 -25   1  15        1.94      -35.83     35.83 o 
 -23   1  15      147.93      116.82     45.68 o 
 -21   1  15      123.02       45.00     48.62 o 
 -19   1  15      649.27      779.40     78.74 o 
 -17   1  15      283.64      209.24     49.71 o 
 -15   1  15      275.00      262.41     50.67 o 
 -13   1  15       99.31       39.26     35.96 o 
 -11   1  15        6.87      -19.78     29.86 o 
  -9   1  15      581.73      545.53     57.62 o 
  -7   1  15       54.64       49.05     32.86 o 
  -5   1  15     1180.83     1273.12     67.06 o 
  -3   1  15      434.49      430.55     57.37 o 
  -1   1  15     1455.53     1585.67     91.08 o 
   1   1  15      351.78      295.17     51.64 o 
   3   1  15       64.10       95.40     46.23 o 
   5   1  15      196.11      161.67     48.09 o 
   7   1  15      722.53      696.96     64.01 o 
   9   1  15       47.42       -7.06     46.20 o 
  11   1  15        9.89      -26.80     60.49 o 
  13   1  15        0.15      -63.73     63.73 o 
  15   1  15        4.69       85.49     84.51 o 
 -36   2  15      140.17      364.52     72.26 o 
 -34   2  15      162.85      265.65     67.29 o 
 -32   2  15       42.26       58.28     55.39 o 
 -30   2  15     1767.63     1596.53     96.00 o 
 -28   2  15     3931.27     3736.79    167.74 o 
 -26   2  15      953.72     1065.88     79.97 o 
 -24   2  15      602.91      520.27     59.50 o 
 -22   2  15     2473.25     2561.50    167.24 o 
 -20   2  15      219.93      183.66     55.49 o 
 -18   2  15       88.83       34.62     50.49 o 
 -16   2  15     2131.72     2220.21    105.36 o 
 -14   2  15      546.45      535.01     55.64 o 
 -12   2  15        5.79       -2.67     28.77 o 
 -10   2  15      200.74      165.50     34.45 o 
  -8   2  15       28.06       40.79     27.83 o 
  -6   2  15       87.42       40.78     31.80 o 
  -4   2  15     4180.40     4082.35    125.19 o 
  -2   2  15      680.22      706.66     75.48 o 
   0   2  15     1580.11     1456.92    118.60 o 
   2   2  15       74.19       83.29     42.08 o 
   4   2  15      149.70      107.71     43.15 o 
   6   2  15      119.30       74.84     45.53 o 
   8   2  15       44.40      -23.84     49.33 o 
  10   2  15       18.14      -51.20     51.20 o 
  12   2  15      273.61      175.23     79.34 o 
  14   2  15      214.91      180.56     87.10 o 
  16   2  15      391.27      339.14    102.64 o 
 -37   3  15       66.99       70.68     77.89 o 
 -35   3  15      107.70      213.94     65.66 o 
 -33   3  15       12.72       69.60     56.95 o 
 -31   3  15      305.20      247.90     61.62 o 
 -29   3  15     1335.01     1558.35     93.57 o 
 -27   3  15     1446.33     1333.62     93.60 o 
 -25   3  15      378.22      335.28     56.61 o 
 -23   3  15     2813.57     2710.70    125.00 o 
 -21   3  15     1427.09     1435.35     91.48 o 
 -19   3  15       47.47       88.58     40.40 o 
 -17   3  15     4052.82     4364.83    148.48 o 
 -15   3  15      769.99      568.74     64.33 o 
 -13   3  15      831.09      894.24     70.17 o 
 -11   3  15     1060.37     1039.71     66.72 o 
  -9   3  15       48.99       64.47     32.79 o 
  -7   3  15      524.58      505.44     48.63 o 
  -5   3  15     3867.29     3836.43    104.38 o 
  -3   3  15     1094.35     1153.87     64.83 o 
  -1   3  15     3664.70     3638.83    110.08 o 
   1   3  15     1286.94     1388.35     68.72 o 
   3   3  15      994.23      951.51     69.82 o 
   5   3  15      971.73     1048.52     60.60 o 
   7   3  15     2258.35     2366.44     88.64 o 
   9   3  15      468.39      480.64     58.23 o 
  11   3  15       49.70      -59.97     59.97 o 
  13   3  15        1.97      -62.26     62.26 o 
  15   3  15        4.58      -85.86     85.86 o 
 -36   4  15      186.69      280.69    137.77 o 
 -34   4  15      151.87      174.67     82.15 o 
 -32   4  15       18.12       10.29     62.08 o 
 -30   4  15       36.84      117.76     64.85 o 
 -28   4  15      491.63      475.37     67.25 o 
 -26   4  15      208.58      233.65     54.58 o 
 -24   4  15     3212.21     3321.75    141.83 o 
 -22   4  15     1560.72     1569.17    102.30 o 
 -20   4  15      599.12      639.64     63.29 o 
 -18   4  15      830.84      852.02     65.37 o 
 -16   4  15     2867.16     2891.73    209.94 o 
 -14   4  15      919.81      814.39     87.51 o 
 -12   4  15     1317.83     1257.41     96.96 o 
 -10   4  15       86.00       31.08     45.15 o 
  -8   4  15      636.18      632.58     66.82 o 
  -6   4  15      995.21     1112.44    195.40 o 
  -4   4  15     6258.75     5930.44    192.75 o 
  -2   4  15     3502.02     3385.67    142.33 o 
   0   4  15     4093.26     4319.64    127.67 o 
   2   4  15     3270.20     3501.14    117.91 o 
   4   4  15     5008.90     5349.13    151.23 o 
   6   4  15     3269.67     3366.78    118.24 o 
   8   4  15      415.82      406.83     58.94 o 
  10   4  15      110.77       45.61     57.19 o 
  12   4  15        7.29      -57.72     64.08 o 
  14   4  15      276.01      199.15     97.23 o 
 -35   5  15      101.59      118.80     70.07 o 
 -33   5  15      333.97      399.53     88.21 o 
 -31   5  15      455.78      454.27     78.01 o 
 -29   5  15        7.72       15.01     61.96 o 
 -27   5  15      853.00      691.67     83.25 o 
 -25   5  15     3244.07     3180.04    153.23 o 
 -23   5  15     5905.51     6182.31    197.66 o 
 -21   5  15      461.04      560.21     73.38 o 
 -19   5  15     2633.08     2772.84    182.11 o 
 -17   5  15     5200.22     5246.56    164.45 o 
 -15   5  15      862.73      835.41    105.23 o 
 -13   5  15      312.35      264.53     67.00 o 
 -11   5  15      234.04      255.70     65.50 o 
  -9   5  15      344.34      245.10     57.51 o 
  -7   5  15      681.87      690.48     99.44 o 
  -5   5  15     1152.74     1098.57    126.74 o 
  -3   5  15     4124.32     3826.76    208.83 o 
  -1   5  15     4185.73     3932.03    162.32 o 
   1   5  15     3583.00     3707.44    160.80 o 
   3   5  15     3912.67     3880.99    200.84 o 
   5   5  15     1027.50      950.97     92.44 o 
   7   5  15      108.55      149.72     68.96 o 
   9   5  15      117.71      162.87     66.01 o 
  11   5  15      967.49      940.33     95.60 o 
  13   5  15      288.62      177.88    110.21 o 
 -34   6  15       49.68      101.59     76.07 o 
 -32   6  15       16.30       98.45     67.69 o 
 -30   6  15      424.80      382.77     76.88 o 
 -28   6  15      603.90      585.65     76.78 o 
 -26   6  15     1123.69     1261.37     91.45 o 
 -24   6  15     8964.30     9089.49    255.09 o 
 -22   6  15      404.88      502.00     79.99 o 
 -20   6  15     3141.19     3272.64    226.44 o 
 -18   6  15     1891.56     1873.27    108.08 o 
 -16   6  15     2617.85     2646.24    120.33 o 
 -14   6  15     2186.21     2388.87    112.07 o 
 -12   6  15       73.81       34.59     57.81 o 
 -10   6  15      296.43      228.82     67.63 o 
  -8   6  15      403.64      339.85     71.41 o 
  -6   6  15       82.18       84.03     57.63 o 
  -4   6  15     2172.01     2086.11    124.88 o 
  -2   6  15     3937.62     3981.81    169.89 o 
   0   6  15     1478.53     1512.82    115.20 o 
   2   6  15     5698.04     5617.81    240.39 o 
   4   6  15     2471.88     2525.35    345.83 o 
   6   6  15      436.88      512.65     83.62 o 
   8   6  15       26.59      -32.98     71.47 o 
  10   6  15        3.53      -39.95     64.45 o 
  12   6  15       91.48       89.06     99.04 o 
 -33   7  15      192.01      189.69     87.03 o 
 -31   7  15      226.71      183.81     73.72 o 
 -29   7  15      153.80      121.41     69.04 o 
 -27   7  15     1548.46     1594.73    114.23 o 
 -25   7  15     5674.09     5586.92    197.44 o 
 -23   7  15     1159.84     1130.86    104.56 o 
 -21   7  15      477.22      421.08     88.88 o 
 -19   7  15     2620.69     2698.21    133.45 o 
 -17   7  15     2292.85     2341.55    122.08 o 
 -15   7  15      499.21      419.75     69.32 o 
 -13   7  15        6.38      -25.21     48.86 o 
 -11   7  15       28.55        9.77     46.61 o 
  -9   7  15     1425.55     1448.92    175.08 o 
  -7   7  15      910.41      928.37     99.34 o 
  -5   7  15       84.62      106.06     63.34 o 
  -3   7  15     3469.52     3347.37    160.57 o 
  -1   7  15     4901.14     4940.61    228.91 o 
   1   7  15     2806.37     2908.60    158.78 o 
   3   7  15     5236.71     5220.06    329.43 o 
   5   7  15      158.48      186.46     84.15 o 
   7   7  15     1663.08     1612.46    135.93 o 
   9   7  15      596.55      671.75    107.19 o 
  11   7  15       51.09      -28.75     84.59 o 
 -32   8  15       38.88       82.84     76.50 o 
 -30   8  15      800.88      824.44     98.24 o 
 -28   8  15     1296.02     1504.80    114.34 o 
 -26   8  15     1281.63     1399.91    101.77 o 
 -24   8  15     2104.34     1916.18    129.72 o 
 -22   8  15     1168.45     1262.80    110.51 o 
 -20   8  15     2965.69     3256.31    151.02 o 
 -18   8  15     2117.49     2106.53    122.72 o 
 -16   8  15      175.90      263.84     69.13 o 
 -14   8  15     3529.98     3554.26    145.74 o 
 -12   8  15        6.25      -50.56     50.56 o 
 -10   8  15       37.94       -8.94     51.55 o 
  -8   8  15      457.84      278.89     63.66 o 
  -6   8  15       12.52       -5.21     61.46 o 
  -4   8  15     4699.93     4456.03    256.76 o 
  -2   8  15     3218.94     2815.69    159.81 o 
   0   8  15     1687.47     1644.08    130.53 o 
   2   8  15     1486.15     1519.47    131.37 o 
   4   8  15      903.46      857.75    190.57 o 
   6   8  15      469.08      494.44     93.28 o 
   8   8  15      200.17      186.46     85.21 o 
  10   8  15       85.31       95.01     86.24 o 
 -29   9  15       37.92       -1.52     71.80 o 
 -27   9  15      904.52      953.50    123.44 o 
 -25   9  15      262.30      302.11     77.80 o 
 -23   9  15      213.46       73.40     92.03 o 
 -21   9  15      805.34      703.64    100.64 o 
 -19   9  15     2073.05     2224.28    131.42 o 
 -17   9  15     2553.71     2574.52    196.83 o 
 -15   9  15       17.92        5.83     62.64 o 
 -13   9  15     1782.30     1607.72    108.44 o 
 -11   9  15     1356.78     1241.73     98.16 o 
  -9   9  15        4.32        8.33     60.93 o 
  -7   9  15      183.35      120.71     62.19 o 
  -5   9  15      932.92      879.18     88.25 o 
  -3   9  15     1477.95     1360.70    101.68 o 
  -1   9  15     3716.24     3600.15    152.09 o 
   1   9  15      682.75      790.51     92.32 o 
   3   9  15      507.67      498.78    103.71 o 
   5   9  15      257.30      321.27     98.68 o 
   7   9  15     1456.23     1450.01    133.48 o 
   9   9  15     1811.60     1972.44    162.74 o 
 -28  10  15      644.35      535.07     94.30 o 
 -26  10  15      145.25      163.90     79.41 o 
 -24  10  15      208.93      214.14     79.15 o 
 -22  10  15      355.01      349.74     97.80 o 
 -20  10  15      609.38      600.09     96.08 o 
 -18  10  15      567.82      465.55     93.41 o 
 -16  10  15        7.17      -64.81     64.81 o 
 -14  10  15      800.24      796.54     95.20 o 
 -12  10  15        4.48       20.24     65.28 o 
 -10  10  15      242.03      190.69     70.45 o 
  -8  10  15       65.49       73.10     64.29 o 
  -6  10  15      380.26      318.25     75.27 o 
  -4  10  15     3229.57     3044.90    157.55 o 
  -2  10  15     1352.72     1221.42    103.95 o 
   0  10  15     1148.23     1126.58    104.46 o 
   2  10  15      158.14      265.88     79.02 o 
   4  10  15      436.07      353.42    137.50 o 
   6  10  15      632.26      660.95     93.05 o 
 -25  11  15      985.74      802.10    103.01 o 
 -23  11  15      703.99      588.23     93.85 o 
 -21  11  15       27.91        0.60     84.84 o 
 -19  11  15      433.50      470.36     99.78 o 
 -17  11  15     1163.28     1007.33    107.86 o 
 -15  11  15      136.25       73.11     74.66 o 
 -13  11  15       43.04       14.78     68.80 o 
 -11  11  15        8.86       -3.84     63.63 o 
  -9  11  15      345.00      355.92     86.95 o 
  -7  11  15     1149.77     1134.97    105.23 o 
  -5  11  15        3.27      -18.53     66.58 o 
  -3  11  15      318.97      259.37     94.05 o 
  -1  11  15      156.31       10.55     71.77 o 
   1  11  15      354.22      346.20    128.72 o 
   3  11  15      177.85       74.09     89.12 o 
   5  11  15       29.53      154.99     96.31 o 
 -22  12  15       92.77      152.44     95.54 o 
 -20  12  15       22.75       47.70    108.67 o 
 -18  12  15       66.06      -33.32    101.00 o 
 -16  12  15      144.15       93.45     93.65 o 
 -14  12  15      258.14      216.32     97.50 o 
 -12  12  15      312.00      424.74    101.44 o 
 -10  12  15       55.61       15.88     83.58 o 
  -8  12  15       69.88      -63.45     81.02 o 
  -6  12  15      117.53      102.50     90.06 o 
  -4  12  15      145.28      273.67    202.77 o 
  -2  12  15       49.59       -1.94     98.73 o 
   0  12  15       11.02      -21.45    103.51 o 
 -17  13  15      267.98      218.22    115.30 o 
 -15  13  15      180.54      157.03    115.78 o 
 -13  13  15      389.21      688.43    138.16 o 
 -11  13  15        0.01      143.24    104.25 o 
  -9  13  15      190.73       58.29    234.79 o 
  -7  13  15      582.88      642.71    129.16 o 
  -5  13  15        1.56     -126.88    126.88 o 
 -36   0  16     7928.79     8065.31    331.43 o 
 -34   0  16       87.01      144.99     78.66 o 
 -32   0  16      278.53      315.28     82.18 o 
 -30   0  16       11.57       25.79     65.92 o 
 -28   0  16      471.63      345.50     76.71 o 
 -26   0  16        2.48       68.62     58.70 o 
 -24   0  16     1837.10     2016.30    159.42 o 
 -22   0  16     2236.28     2575.25    416.51 o 
 -20   0  16      376.57       84.21    115.91 o 
 -18   0  16    13333.45    15039.17    471.10 o 
 -16   0  16     4231.96     5002.07    225.88 o 
 -14   0  16      271.14      313.99     83.90 o 
 -12   0  16      351.95      210.20     69.88 o 
 -10   0  16     5693.36     5987.89    241.39 o 
  -8   0  16     1206.71     1307.12    104.02 o 
  -6   0  16     1404.71     1392.20    102.46 o 
  -4   0  16      430.61      407.81    130.44 o 
  -2   0  16     1621.75     1623.39    135.62 o 
   0   0  16     2775.27     2912.59    279.85 o 
   2   0  16    10393.94    11939.71    337.37 o 
   4   0  16       23.10       81.88     71.65 o 
   6   0  16     5667.20     6151.43    208.72 o 
   8   0  16     5216.40     6064.13    212.59 o 
  10   0  16     6725.33     6824.77    271.07 o 
  12   0  16      348.11      222.36    103.18 o 
  14   0  16      223.71       79.19    105.09 o 
 -37   1  16     1817.17     1792.89    112.59 o 
 -35   1  16      284.05      324.82     68.97 o 
 -33   1  16     2133.67     2289.76    113.65 o 
 -31   1  16       24.05       21.53     53.01 o 
 -29   1  16      516.55      490.55     60.49 o 
 -27   1  16      577.75      580.67     60.77 o 
 -25   1  16      521.13      374.50     58.06 o 
 -23   1  16       24.05      -21.46     49.49 o 
 -21   1  16    11855.87    12625.33    301.72 o 
 -19   1  16     2743.04     3155.41    140.35 o 
 -17   1  16      635.30      760.48     73.23 o 
 -15   1  16    11565.35    12310.43    280.88 o 
 -13   1  16     2043.49     2161.76    103.33 o 
 -11   1  16       44.20       38.48     41.13 o 
  -9   1  16     4382.20     4165.59    127.63 o 
  -7   1  16      641.86      688.16     57.59 o 
  -5   1  16      840.52      862.91     71.55 o 
  -3   1  16       15.40      -25.84     39.00 o 
  -1   1  16     2940.92     3153.47    131.28 o 
   1   1  16      210.54      240.91     52.01 o 
   3   1  16     1394.77     1510.80    104.16 o 
   5   1  16     9221.01     9917.40    207.09 o 
   7   1  16       23.63       24.41     47.06 o 
   9   1  16     3260.56     3559.20    128.77 o 
  11   1  16     1681.17     1710.57    110.26 o 
  13   1  16        9.49      -77.09     77.09 o 
 -36   2  16     5995.58     6991.93    231.90 o 
 -34   2  16      465.41      438.06     85.07 o 
 -32   2  16      475.49      418.98     70.43 o 
 -30   2  16     1658.45     1948.48    119.27 o 
 -28   2  16      397.96      534.63    125.08 o 
 -26   2  16      396.18      369.54     75.67 o 
 -24   2  16     4292.83     4333.50    156.78 o 
 -22   2  16     3699.05     3688.36    213.00 o 
 -20   2  16      242.10      197.01     66.02 o 
 -18   2  16    11276.88    12020.25    427.54 o 
 -16   2  16     3614.87     3806.55    153.35 o 
 -14   2  16     2932.67     2946.09    118.75 o 
 -12   2  16     4545.77     4477.24    188.43 o 
 -10   2  16     5785.98     5431.82    148.62 o 
  -8   2  16      496.67      609.40     58.23 o 
  -6   2  16        5.35       20.92     39.42 o 
  -4   2  16        2.01      -33.80     38.51 o 
  -2   2  16     1097.75     1200.71     85.52 o 
   0   2  16     3374.90     3681.22    126.55 o 
   2   2  16     7208.63     7647.61    194.66 o 
   4   2  16       62.98       37.96     43.64 o 
   6   2  16     2471.56     2597.70     99.68 o 
   8   2  16     2209.28     2554.51    157.52 o 
  10   2  16      570.72      336.12     67.60 o 
  12   2  16        9.72      -63.76     74.58 o 
  14   2  16        7.21       11.61     85.49 o 
 -35   3  16      547.09      580.89     78.99 o 
 -33   3  16     3820.25     3850.59    164.15 o 
 -31   3  16      309.36      296.61     64.46 o 
 -29   3  16     2820.20     2909.27    121.84 o 
 -27   3  16      338.63      300.78     58.92 o 
 -25   3  16       35.66        7.24     54.46 o 
 -23   3  16       97.67       40.00     79.59 o 
 -21   3  16     5707.58     6073.30    183.21 o 
 -19   3  16      283.14      364.30    110.04 o 
 -17   3  16      283.11      197.58     55.12 o 
 -15   3  16     4987.43     5342.57    164.39 o 
 -13   3  16    10836.20    11281.37    327.33 o 
 -11   3  16      164.03      147.83     60.82 o 
  -9   3  16     2254.64     2266.93     92.65 o 
  -7   3  16     1066.66     1023.30     63.01 o 
  -5   3  16     1146.92     1165.96     71.18 o 
  -3   3  16       92.10       72.67     40.88 o 
  -1   3  16     4540.10     4616.91    139.92 o 
   1   3  16      251.07      227.82     64.49 o 
   3   3  16     1424.50     1405.43     83.40 o 
   5   3  16     9449.53    10317.77    207.80 o 
   7   3  16       66.35       53.00     53.53 o 
   9   3  16     1743.78     1837.78    101.35 o 
  11   3  16     1013.87     1037.99    108.47 o 
  13   3  16      926.83      937.50    124.77 o 
 -36   4  16     1365.58     1248.02    133.67 o 
 -34   4  16       57.01       95.90     67.40 o 
 -32   4  16      150.51       99.52     68.41 o 
 -30   4  16        7.83       97.71     63.47 o 
 -28   4  16      500.36      494.78     75.71 o 
 -26   4  16      202.30      278.92     65.59 o 
 -24   4  16     4377.44     4851.47    197.49 o 
 -22   4  16     1851.19     1795.88    108.45 o 
 -20   4  16      206.16      166.48     58.17 o 
 -18   4  16     3202.74     3249.30    163.79 o 
 -16   4  16      414.09      538.96    108.03 o 
 -14   4  16      136.14      158.65     62.10 o 
 -12   4  16     3140.53     3183.36    145.92 o 
 -10   4  16     1077.40     1028.92     90.81 o 
  -8   4  16      453.00      381.06     68.46 o 
  -6   4  16       43.35       62.61     50.59 o 
  -4   4  16       16.08       30.25     50.68 o 
  -2   4  16        3.08       -5.77     49.63 o 
   0   4  16      857.08      979.46     87.89 o 
   2   4  16     3252.88     3375.96    170.56 o 
   4   4  16      774.50      824.03     73.39 o 
   6   4  16      732.64      658.53     67.13 o 
   8   4  16     1875.76     1894.42     97.40 o 
  10   4  16        7.05      -39.68     70.10 o 
  12   4  16      568.01      592.83    113.41 o 
 -35   5  16       10.83        4.48     71.65 o 
 -33   5  16      766.09      840.05     96.13 o 
 -31   5  16      351.09      406.19     78.16 o 
 -29   5  16       32.21      -58.18     58.18 o 
 -27   5  16     1343.11     1121.90    139.83 o 
 -25   5  16      181.47      111.80     67.72 o 
 -23   5  16     1494.49     1469.86    105.60 o 
 -21   5  16     4813.51     5171.63    225.73 o 
 -19   5  16      109.05      157.22     58.81 o 
 -17   5  16     1276.54     1221.65    114.56 o 
 -15   5  16     2416.21     2412.99    142.42 o 
 -13   5  16     1522.49     1500.21    113.41 o 
 -11   5  16       19.67        0.28     52.19 o 
  -9   5  16       85.15        0.63     52.43 o 
  -7   5  16       64.39       90.42     57.96 o 
  -5   5  16     2681.98     2735.21    137.89 o 
  -3   5  16      530.71      413.53     81.27 o 
  -1   5  16     1330.05     1211.85    124.65 o 
   1   5  16     1360.00     1535.64    139.34 o 
   3   5  16       11.65       50.55     62.13 o 
   5   5  16      649.12      717.91     86.89 o 
   7   5  16       15.21       48.04     58.82 o 
   9   5  16       17.64       67.66     67.89 o 
  11   5  16      915.14      803.14    164.74 o 
 -34   6  16       16.88      117.74     75.59 o 
 -32   6  16       70.16       69.87     71.73 o 
 -30   6  16      262.12      179.09     71.66 o 
 -28   6  16      734.28      707.77     88.51 o 
 -26   6  16      231.58      125.22     63.02 o 
 -24   6  16      240.16      126.96     71.65 o 
 -22   6  16      267.70      366.08     75.77 o 
 -20   6  16     1054.12     1114.03    110.22 o 
 -18   6  16      957.20     1065.50     91.61 o 
 -16   6  16       31.55       49.69     53.36 o 
 -14   6  16      297.36      296.30     76.90 o 
 -12   6  16      261.75      189.68     70.17 o 
 -10   6  16       88.39       52.46     60.30 o 
  -8   6  16       77.57       44.98     59.75 o 
  -6   6  16      873.72      774.03     95.94 o 
  -4   6  16      639.94      634.79    148.92 o 
  -2   6  16        3.49      -45.31     58.56 o 
   0   6  16       12.34      -22.98     60.41 o 
   2   6  16     2103.17     1944.90    134.00 o 
   4   6  16     1111.56     1041.47    109.71 o 
   6   6  16      376.05      419.88     83.41 o 
   8   6  16      322.14      341.46     75.72 o 
  10   6  16       49.26       59.53     85.15 o 
 -33   7  16       10.59       75.02     77.88 o 
 -31   7  16       71.87       62.35     70.79 o 
 -29   7  16        5.44       -0.06     61.95 o 
 -27   7  16      156.96       65.97     62.58 o 
 -25   7  16       11.18      -38.24     68.54 o 
 -23   7  16     1916.70     1943.69    140.77 o 
 -21   7  16     2774.08     2698.69    148.39 o 
 -19   7  16       65.08       16.35     62.90 o 
 -17   7  16      845.01      913.21    137.35 o 
 -15   7  16      888.83      914.52     85.34 o 
 -13   7  16       28.51        3.68     52.12 o 
 -11   7  16      893.57      930.17    170.05 o 
  -9   7  16      614.19      544.99     89.58 o 
  -7   7  16       61.38      109.48     68.04 o 
  -5   7  16        8.35        6.51     63.04 o 
  -3   7  16      752.68      634.78     95.22 o 
  -1   7  16      745.73      628.90     94.90 o 
   1   7  16     1560.08     1619.78    128.96 o 
   3   7  16      114.23      183.96     78.69 o 
   5   7  16      581.06      586.25    105.74 o 
   7   7  16     1071.34     1122.15    123.28 o 
   9   7  16      425.49      354.90    124.60 o 
 -30   8  16      149.20       72.21     74.43 o 
 -28   8  16       60.09      -66.92     66.92 o 
 -26   8  16      114.12      113.64     67.00 o 
 -24   8  16      339.38      304.80     85.61 o 
 -22   8  16        7.11       52.58     69.99 o 
 -20   8  16      435.57      496.90     84.39 o 
 -18   8  16     1038.55     1073.18    112.36 o 
 -16   8  16       57.49       -3.70     58.32 o 
 -14   8  16     1093.28     1116.50     94.77 o 
 -12   8  16       22.88       13.27     57.00 o 
 -10   8  16      450.26      406.98     70.49 o 
  -8   8  16        1.88      -51.03     63.31 o 
  -6   8  16      125.85      100.23     72.08 o 
  -4   8  16      566.49      558.41     94.25 o 
  -2   8  16      764.64      734.95    104.00 o 
   0   8  16       66.72       33.61     74.37 o 
   2   8  16      124.67      106.53     82.42 o 
   4   8  16      734.67      932.10    205.44 o 
   6   8  16      100.39      116.85     83.10 o 
   8   8  16      138.76      183.42     94.71 o 
 -29   9  16       64.69      -36.49     77.28 o 
 -27   9  16       28.28       68.43     74.06 o 
 -25   9  16      672.93      632.36    175.52 o 
 -23   9  16     1660.43     1860.79    141.37 o 
 -21   9  16        2.00       11.70     72.49 o 
 -19   9  16      442.68      422.76     86.14 o 
 -17   9  16     1908.87     1897.89    225.92 o 
 -15   9  16      155.55      221.48     72.38 o 
 -13   9  16      481.69      419.27    111.25 o 
 -11   9  16     2087.83     2317.40    125.01 o 
  -9   9  16       52.66      -15.02     60.21 o 
  -7   9  16      438.67      334.21     81.59 o 
  -5   9  16        0.76      -56.74     56.74 o 
  -3   9  16       61.98      108.20     80.31 o 
  -1   9  16       39.76       57.28     77.69 o 
   1   9  16      928.83      903.82    119.78 o 
   3   9  16      453.51      436.81    132.82 o 
   5   9  16       84.08       79.60     90.75 o 
   7   9  16     1041.00     1116.51    130.77 o 
 -26  10  16      855.02      839.40    104.23 o 
 -24  10  16        3.92      -83.89     83.89 o 
 -22  10  16     1070.19     1054.44    138.21 o 
 -20  10  16     2855.35     3146.12    171.98 o 
 -18  10  16       48.50       -3.24     71.72 o 
 -16  10  16      483.05      351.94     97.04 o 
 -14  10  16     4111.65     4150.34    212.51 o 
 -12  10  16      378.16      270.45     75.66 o 
 -10  10  16      263.26      220.33     72.50 o 
  -8  10  16      133.03      119.30     68.72 o 
  -6  10  16      708.35      795.81     96.49 o 
  -4  10  16       25.45       75.86     69.03 o 
  -2  10  16      682.12      395.07     81.83 o 
   0  10  16       81.77       -2.21     81.87 o 
   2  10  16      205.89      171.54     91.05 o 
   4  10  16     3456.17     3896.58    204.47 o 
 -25  11  16      141.77       21.94    145.26 o 
 -23  11  16      485.45      657.93    159.27 o 
 -21  11  16      450.48      446.84     97.58 o 
 -19  11  16      629.80      723.62    103.20 o 
 -17  11  16     1700.21     1790.37    129.42 o 
 -15  11  16      294.01      286.87     95.68 o 
 -13  11  16      372.26      309.00     82.50 o 
 -11  11  16      528.54      581.81     91.75 o 
  -9  11  16       42.61      -66.00     66.00 o 
  -7  11  16      676.96      581.53     90.77 o 
  -5  11  16      110.03       74.45     73.77 o 
  -3  11  16       34.44       25.06     82.29 o 
  -1  11  16       96.06       35.31     82.91 o 
   1  11  16     1488.16     1501.54    139.43 o 
 -20  12  16     4186.55     5376.04    285.54 o 
 -18  12  16       17.18       42.30    104.12 o 
 -16  12  16     1702.81     1685.06    174.24 o 
 -14  12  16     1728.72     1760.99    177.21 o 
 -12  12  16      376.25      210.21    111.23 o 
 -10  12  16      279.03      363.55    164.23 o 
  -8  12  16      537.21      335.37    117.42 o 
  -6  12  16     1251.19     1025.19    152.12 o 
  -4  12  16      270.08      218.62    111.30 o 
  -2  12  16      348.86      200.96    116.04 o 
 -35   1  17      145.79       87.27     62.02 o 
 -33   1  17      804.40      829.49     84.53 o 
 -31   1  17     1024.24      987.23     84.94 o 
 -29   1  17      272.03      393.06     82.11 o 
 -27   1  17     1909.29     2162.17    116.58 o 
 -25   1  17      693.67      654.03     69.44 o 
 -23   1  17     2524.44     2591.64    132.16 o 
 -21   1  17      249.99      312.70     64.51 o 
 -19   1  17       11.73      -40.51     44.82 o 
 -17   1  17      259.66      335.17     60.51 o 
 -15   1  17       31.02      -13.98     42.00 o 
 -13   1  17        2.87      -24.94     42.06 o 
 -11   1  17     4134.70     4338.74    146.00 o 
  -9   1  17     1236.29     1114.16     80.75 o 
  -7   1  17     1461.19     1435.60     89.26 o 
  -5   1  17     1138.41     1377.56     89.80 o 
  -3   1  17      181.58      158.50     52.37 o 
  -1   1  17       29.48      -12.08     46.80 o 
   1   1  17      113.27       51.93     48.71 o 
   3   1  17      105.09       81.10     50.28 o 
   5   1  17       49.20      189.06     50.81 o 
   7   1  17     1326.95     1437.10     85.96 o 
   9   1  17      409.34      406.60     87.23 o 
  11   1  17      397.13      266.09     76.32 o 
 -36   2  17       66.57      165.17     67.54 o 
 -34   2  17       63.58       99.83     61.24 o 
 -32   2  17     1537.64     1498.52    100.16 o 
 -30   2  17       29.79       29.84     53.22 o 
 -28   2  17      104.97       33.52     51.73 o 
 -26   2  17        6.37       16.09     55.51 o 
 -24   2  17      180.72      155.21     58.49 o 
 -22   2  17      270.51      201.87     82.80 o 
 -20   2  17     1489.31     1490.08    122.22 o 
 -18   2  17      208.48      212.49     69.07 o 
 -16   2  17        3.22       13.05     42.64 o 
 -14   2  17       80.98       66.59     44.91 o 
 -12   2  17     1081.03     1052.28    102.75 o 
 -10   2  17     3304.64     2966.24    120.93 o 
  -8   2  17       70.54       22.85     41.98 o 
  -6   2  17      602.12      540.87     66.71 o 
  -4   2  17     1168.98     1232.66     98.34 o 
  -2   2  17      378.99      333.93     62.34 o 
   0   2  17      172.07      238.60     55.84 o 
   2   2  17        5.92      -44.48     44.48 o 
   4   2  17     1071.19     1019.44     75.91 o 
   6   2  17      518.94      521.92     64.40 o 
   8   2  17      575.61      624.57    103.96 o 
  10   2  17      339.98      308.61     71.93 o 
  12   2  17      196.65      146.55     87.84 o 
 -35   3  17      211.01      341.64     80.28 o 
 -33   3  17     1218.77     1359.66     98.56 o 
 -31   3  17     1741.38     1655.58    103.57 o 
 -29   3  17       19.19       13.63     53.66 o 
 -27   3  17      812.54      722.09     87.86 o 
 -25   3  17      155.95      138.42     68.29 o 
 -23   3  17        6.98       58.88     54.77 o 
 -21   3  17      194.76      209.76     74.66 o 
 -19   3  17      957.84     1023.09    104.80 o 
 -17   3  17      862.76      917.72     97.74 o 
 -15   3  17      404.67      416.93     62.11 o 
 -13   3  17      684.26      647.70     68.14 o 
 -11   3  17     1882.01     1780.16     93.97 o 
  -9   3  17      725.86      708.86     64.72 o 
  -7   3  17       66.56       39.08     40.02 o 
  -5   3  17      178.27      107.05     48.83 o 
  -3   3  17      881.69      888.17     72.41 o 
  -1   3  17       10.75      -30.10     42.17 o 
   1   3  17       47.48       28.33     50.11 o 
   3   3  17       35.32       83.40     51.89 o 
   5   3  17      212.78      187.93     69.01 o 
   7   3  17      668.19      710.36     81.97 o 
   9   3  17      822.88      728.60    107.07 o 
  11   3  17      445.61      651.48    114.34 o 
 -34   4  17      905.81     1043.58    102.90 o 
 -32   4  17     2524.72     2746.27    197.61 o 
 -30   4  17     2956.85     3020.17    213.86 o 
 -28   4  17      711.84      576.71     82.18 o 
 -26   4  17     1667.69     1826.11    252.25 o 
 -24   4  17       48.30      146.26     87.11 o 
 -22   4  17      172.75       54.92     94.38 o 
 -20   4  17      550.58      555.57     94.81 o 
 -18   4  17      640.62      615.85     93.58 o 
 -16   4  17     1083.38     1093.87    143.37 o 
 -14   4  17     1416.69     1471.77    112.99 o 
 -12   4  17     2560.04     2608.39    199.64 o 
 -10   4  17     1130.35     1000.67     91.02 o 
  -8   4  17      584.11      609.09    115.89 o 
  -6   4  17       46.15       12.31     50.49 o 
  -4   4  17     2869.63     2738.61    140.72 o 
  -2   4  17      374.13      474.72    107.95 o 
   0   4  17      123.99      122.95     80.28 o 
   2   4  17      161.83      110.36     85.30 o 
   4   4  17      152.53      145.00     82.50 o 
   6   4  17       28.77        0.25     68.00 o 
   8   4  17      957.64     1011.05    117.26 o 
  10   4  17      427.93      372.17    102.15 o 
 -33   5  17     1537.38     1532.22    129.96 o 
 -31   5  17     1173.85     1127.87    102.60 o 
 -29   5  17     1222.72     1399.45    108.82 o 
 -27   5  17     4733.85     5156.07    296.85 o 
 -25   5  17      873.78     1057.80    188.08 o 
 -23   5  17       20.88      -32.59     61.86 o 
 -21   5  17       84.16       49.61     60.70 o 
 -19   5  17        9.80       17.40     70.18 o 
 -17   5  17     3928.11     3719.52    179.45 o 
 -15   5  17      665.17      574.23     92.56 o 
 -13   5  17     3727.90     3812.04    172.11 o 
 -11   5  17     1571.03     1450.59    135.36 o 
  -9   5  17     3112.05     3028.28    149.61 o 
  -7   5  17     1405.36     1583.20    112.28 o 
  -5   5  17      236.42      195.67     63.29 o 
  -3   5  17     3420.02     3552.43    158.76 o 
  -1   5  17     2401.38     2364.19    134.02 o 
   1   5  17        0.64       38.42     61.75 o 
   3   5  17      759.58      698.18     89.96 o 
   5   5  17       30.35       20.64     61.18 o 
   7   5  17      330.42      423.63     95.30 o 
   9   5  17      981.56     1042.64    124.55 o 
 -32   6  17      500.77      687.40     97.20 o 
 -30   6  17     1755.98     1665.54    127.08 o 
 -28   6  17     2489.33     2655.42    138.38 o 
 -26   6  17     2996.09     3195.41    304.83 o 
 -24   6  17     1485.70     1693.70    121.16 o 
 -22   6  17       14.93       91.72     65.33 o 
 -20   6  17      394.33      408.84     75.91 o 
 -18   6  17      658.81      655.86    145.77 o 
 -16   6  17      859.38      696.26    101.10 o 
 -14   6  17     1375.88     1569.98    127.17 o 
 -12   6  17     4828.67     4927.70    199.98 o 
 -10   6  17     2481.65     2456.43    143.91 o 
  -8   6  17     2556.94     2532.97    163.67 o 
  -6   6  17     1939.58     1991.69    185.48 o 
  -4   6  17     2311.39     2084.60    132.28 o 
  -2   6  17     1452.19     1314.83    113.66 o 
   0   6  17     2034.05     1845.15    200.24 o 
   2   6  17      143.90      131.04     74.20 o 
   4   6  17      798.90      842.71    116.84 o 
   6   6  17     1038.66     1036.44    117.84 o 
   8   6  17     1353.67     1468.93    138.36 o 
 -31   7  17      184.22      135.19     74.61 o 
 -29   7  17      623.47      598.06     90.88 o 
 -27   7  17     3032.06     3103.40    208.98 o 
 -25   7  17      592.08      411.44     87.81 o 
 -23   7  17       28.11      -64.33     64.33 o 
 -21   7  17      104.13      144.33     71.82 o 
 -19   7  17      117.02      133.39     69.34 o 
 -17   7  17     1882.52     2013.34    204.92 o 
 -15   7  17      128.17      124.02     63.34 o 
 -13   7  17     1788.44     1879.23    139.99 o 
 -11   7  17     2338.41     2172.36    144.30 o 
  -9   7  17      513.90      500.71    175.87 o 
  -7   7  17     3284.00     3137.38    185.67 o 
  -5   7  17       32.88      -61.14     61.14 o 
  -3   7  17      773.75      677.65     99.49 o 
  -1   7  17     1490.59     1327.75    138.41 o 
   1   7  17        0.58       23.31     72.83 o 
   3   7  17      818.81      705.30    115.91 o 
   5   7  17      402.19      438.81    135.26 o 
   7   7  17      897.79      964.66    137.78 o 
 -30   8  17      849.76      864.94    104.69 o 
 -28   8  17      294.26      308.71     77.86 o 
 -26   8  17       35.13       46.49     78.54 o 
 -24   8  17      398.75      370.20     88.17 o 
 -22   8  17       79.69      126.74     77.26 o 
 -20   8  17      451.72      598.39    114.07 o 
 -18   8  17     1735.64     1593.04    115.94 o 
 -16   8  17       14.71       33.84     60.50 o 
 -14   8  17     1782.86     1661.53    111.85 o 
 -12   8  17     3337.21     3224.97    142.71 o 
 -10   8  17      470.32      370.01     93.90 o 
  -8   8  17      190.35        9.26     72.15 o 
  -6   8  17     2055.13     2130.18    147.74 o 
  -4   8  17      605.90      655.26    101.78 o 
  -2   8  17       69.00      -32.84     70.07 o 
   0   8  17      567.56      478.59     98.22 o 
   2   8  17       84.61      125.16    126.29 o 
   4   8  17       65.10      139.41     93.07 o 
   6   8  17      562.02      601.48    138.55 o 
 -27   9  17     1330.65     1433.19    118.81 o 
 -25   9  17      267.80      287.22    104.59 o 
 -23   9  17        2.33       12.11     78.35 o 
 -21   9  17      190.39      182.22     80.96 o 
 -19   9  17      154.93      110.89     86.78 o 
 -17   9  17      767.92      667.87     93.25 o 
 -15   9  17      273.25      324.72     79.07 o 
 -13   9  17     3128.32     3194.39    146.95 o 
 -11   9  17     1886.85     1737.90    114.50 o 
  -9   9  17      534.52      540.14     81.15 o 
  -7   9  17     3598.04     3481.36    151.97 o 
  -5   9  17      450.80      336.68     95.64 o 
  -3   9  17      342.29      302.78    109.75 o 
  -1   9  17      343.10      332.21     95.04 o 
   1   9  17       27.40      -90.70    120.65 o 
   3   9  17       53.68      -59.48    109.06 o 
 -26  10  17      143.47       81.03    117.43 o 
 -24  10  17      194.51      156.23     99.22 o 
 -22  10  17       44.53       -8.55     80.81 o 
 -20  10  17      107.68      122.85     82.26 o 
 -18  10  17       91.13      124.50     80.24 o 
 -16  10  17      140.54       56.78     75.25 o 
 -14  10  17      991.62      931.76    103.31 o 
 -12  10  17     1081.26     1069.21    138.21 o 
 -10  10  17      702.24      673.99     90.94 o 
  -8  10  17      129.67      133.03     72.01 o 
  -6  10  17     1460.86     1055.95    102.54 o 
  -4  10  17      138.85      118.24     83.52 o 
  -2  10  17      218.88      138.06     87.02 o 
   0  10  17       33.19       55.03     90.03 o 
   2  10  17        8.57      -55.77     89.43 o 
 -23  11  17      267.37      303.53    133.14 o 
 -21  11  17       86.19        4.47     92.22 o 
 -19  11  17       16.16       15.80     88.40 o 
 -17  11  17      195.40      161.16     91.26 o 
 -15  11  17       20.32      -16.03     85.66 o 
 -13  11  17       94.34       83.98     91.21 o 
 -11  11  17      161.21      148.56     86.12 o 
  -9  11  17      936.70      817.91    113.37 o 
  -7  11  17      321.13      277.50     95.16 o 
  -5  11  17       27.44      184.90     91.37 o 
  -3  11  17      110.54        7.48     86.56 o 
  -1  11  17      486.73      247.11    117.50 o 
 -16  12  17       11.29      -24.21    110.87 o 
 -14  12  17      162.18      121.63    113.51 o 
 -12  12  17       36.73       23.18     86.50 o 
 -10  12  17     1109.38      793.27    147.72 o 
  -8  12  17       99.08      -85.93     85.93 o 
 -36   0  18     1343.11     1670.81    458.01 o 
 -34   0  18     1612.62     2033.91    328.76 o 
 -32   0  18      741.14      691.14    122.36 o 
 -30   0  18       21.81       97.65     71.38 o 
 -28   0  18     3387.23     3771.87    175.76 o 
 -26   0  18     5239.17     5216.95    273.15 o 
 -24   0  18     3586.86     4034.64    237.38 o 
 -22   0  18     2099.20     2366.93    182.14 o 
 -20   0  18      904.83      930.37    126.61 o 
 -18   0  18      719.77      862.42    116.44 o 
 -16   0  18      985.83      827.18    112.32 o 
 -14   0  18     3781.53     3949.98    204.17 o 
 -12   0  18      460.29      389.77    133.40 o 
 -10   0  18     3901.68     3847.77    200.40 o 
  -8   0  18     7001.96     7605.37    295.98 o 
  -6   0  18      210.28      186.43    150.00 o 
  -4   0  18     1755.38     1840.65    154.04 o 
  -2   0  18     1906.30     2061.28    252.28 o 
   0   0  18     2766.83     3239.35    172.27 o 
   2   0  18      759.67      782.44    109.71 o 
   4   0  18      164.00      105.65     93.16 o 
   6   0  18      851.74      783.03    102.75 o 
   8   0  18      248.68      104.21    140.86 o 
  10   0  18       77.75       80.44    101.78 o 
 -35   1  18      169.30      210.78     69.95 o 
 -33   1  18      247.65      200.49     65.88 o 
 -31   1  18     2095.78     2445.64    123.67 o 
 -29   1  18     2093.81     2304.16    111.33 o 
 -27   1  18      146.78      124.83     63.13 o 
 -25   1  18     5275.79     6116.97    273.36 o 
 -23   1  18     5577.31     6456.07    208.65 o 
 -21   1  18     1276.32     1570.57    108.70 o 
 -19   1  18      888.56      680.34     83.27 o 
 -17   1  18      339.73      327.85     65.47 o 
 -15   1  18       18.55       -7.01     77.13 o 
 -13   1  18      387.05      287.30     59.23 o 
 -11   1  18     8550.94     8939.65    230.38 o 
  -9   1  18       42.53       46.09     45.22 o 
  -7   1  18      904.42      776.95     77.23 o 
  -5   1  18     4204.72     4777.53    162.86 o 
  -3   1  18     1080.43     1111.83     91.23 o 
  -1   1  18      714.38      788.57     77.21 o 
   1   1  18     1352.45     1521.39     91.37 o 
   3   1  18     1366.63     1483.92     86.91 o 
   5   1  18      146.26      117.68     51.61 o 
   7   1  18     1079.83     1132.13     82.71 o 
   9   1  18       90.41       35.97     62.33 o 
 -34   2  18     1489.72     1678.64    107.76 o 
 -32   2  18     1074.80      976.49     88.25 o 
 -30   2  18      149.67      113.79     58.83 o 
 -28   2  18     1071.77     1260.44    105.04 o 
 -26   2  18     4279.72     4405.53    182.96 o 
 -24   2  18     2532.05     2735.31    192.37 o 
 -22   2  18     3780.36     4195.16    195.33 o 
 -20   2  18      702.57      898.02    105.54 o 
 -18   2  18     1761.71     1900.06    190.01 o 
 -16   2  18       49.12       48.30     58.38 o 
 -14   2  18     2095.74     2223.69    133.82 o 
 -12   2  18      622.93      564.75     69.15 o 
 -10   2  18      922.84     1009.28     83.04 o 
  -8   2  18     8716.85     9367.16    238.28 o 
  -6   2  18      388.99      427.33     65.65 o 
  -4   2  18     2067.19     2132.18    114.54 o 
  -2   2  18     2611.76     2910.85    124.77 o 
   0   2  18     1192.23     1316.53     92.99 o 
   2   2  18     2451.66     2725.11    108.16 o 
   4   2  18       90.00      107.70     55.57 o 
   6   2  18      239.29      353.23     62.46 o 
   8   2  18      329.66      294.97     69.31 o 
  10   2  18      396.99      328.39     82.67 o 
 -35   3  18      100.18      109.34     73.98 o 
 -33   3  18      306.88      243.26     76.59 o 
 -31   3  18     3778.33     3887.14    160.29 o 
 -29   3  18     1334.45     1303.39    174.63 o 
 -27   3  18       34.52       81.67     62.99 o 
 -25   3  18     1519.07     1732.41    113.90 o 
 -23   3  18     4612.67     4962.85    217.16 o 
 -21   3  18       96.95      151.83     74.62 o 
 -19   3  18      645.75      822.87     99.98 o 
 -17   3  18       61.18       64.04     61.58 o 
 -15   3  18     1427.11     1453.22    128.98 o 
 -13   3  18      290.78      376.80     75.71 o 
 -11   3  18     4368.83     5024.58    192.67 o 
  -9   3  18       99.28       35.73     72.47 o 
  -7   3  18     1478.21     1387.74    173.72 o 
  -5   3  18     3491.62     3606.07    212.13 o 
  -3   3  18     1621.30     1473.11    152.27 o 
  -1   3  18      318.13      313.38     70.53 o 
   1   3  18     1392.75     1511.71    122.12 o 
   3   3  18     1040.06     1136.95     97.33 o 
   5   3  18      664.48      895.60     96.14 o 
   7   3  18        2.11      -52.22     61.37 o 
   9   3  18       27.07        2.80     88.36 o 
 -34   4  18      396.34      416.75     86.85 o 
 -32   4  18      328.81      255.43     76.67 o 
 -30   4  18        3.56      -36.48     62.55 o 
 -28   4  18      418.58      356.28    166.71 o 
 -26   4  18      360.68      323.34     88.07 o 
 -24   4  18       38.64      -58.58     66.74 o 
 -22   4  18      285.36       31.78     93.67 o 
 -20   4  18      370.86      223.43    162.16 o 
 -18   4  18     1212.30     1585.15    195.29 o 
 -16   4  18      289.41      256.30     77.44 o 
 -14   4  18      924.07     1222.57    109.98 o 
 -12   4  18       34.41       -4.90     53.81 o 
 -10   4  18        5.26       -7.58     55.61 o 
  -8   4  18     3746.80     3791.14    155.64 o 
  -6   4  18      524.04      452.74    116.91 o 
  -4   4  18       29.04      -17.82     73.35 o 
  -2   4  18      526.45      316.18    103.65 o 
   0   4  18       25.20       62.47     88.05 o 
   2   4  18      270.90      280.17    112.55 o 
   4   4  18      475.89      396.58    100.07 o 
   6   4  18      253.34      314.80     89.38 o 
   8   4  18      485.22      433.28    103.76 o 
 -33   5  18      749.83      866.88    151.13 o 
 -31   5  18     1636.51     1576.00    118.46 o 
 -29   5  18     1514.81     1614.70    115.17 o 
 -27   5  18       92.54       33.36     81.65 o 
 -25   5  18       34.06      104.25     79.05 o 
 -23   5  18     1177.81     1071.68    101.80 o 
 -21   5  18        8.67       52.79     61.58 o 
 -19   5  18      178.04      171.45     80.43 o 
 -17   5  18       48.84       93.12     71.12 o 
 -15   5  18      860.71      980.64    107.29 o 
 -13   5  18       74.12       85.66     67.09 o 
 -11   5  18     5251.63     5420.69    214.05 o 
  -9   5  18       62.46       88.50     71.65 o 
  -7   5  18      325.53      213.31     77.03 o 
  -5   5  18      359.44      495.59    209.60 o 
  -3   5  18      149.50      290.18     69.79 o 
  -1   5  18       33.03       25.05     60.65 o 
   1   5  18      152.62      -31.18     82.90 o 
   3   5  18       93.26       81.90     78.75 o 
   5   5  18        1.85       -2.99     82.77 o 
   7   5  18      237.59      181.56     91.12 o 
 -32   6  18      229.33      259.18     83.48 o 
 -30   6  18      135.38       95.71     80.44 o 
 -28   6  18     2055.21     1964.98    208.48 o 
 -26   6  18      741.82      842.39    102.69 o 
 -24   6  18       77.18       29.84     69.10 o 
 -22   6  18      674.04      819.91     95.73 o 
 -20   6  18       57.69       19.88     62.89 o 
 -18   6  18      167.95      176.69     84.10 o 
 -16   6  18       71.35       23.93     71.32 o 
 -14   6  18      683.18      616.22     96.52 o 
 -12   6  18       67.89       36.37     67.42 o 
 -10   6  18       58.58      155.90     74.04 o 
  -8   6  18     5621.10     5700.00    212.78 o 
  -6   6  18      124.48      151.90     71.60 o 
  -4   6  18      691.24      571.24     90.98 o 
  -2   6  18      557.96      368.21     82.08 o 
   0   6  18     1072.20      935.60    102.73 o 
   2   6  18        8.34      -66.51     66.51 o 
   4   6  18      136.13      278.83    100.08 o 
   6   6  18        9.59       39.21     83.66 o 
 -31   7  18      100.35      112.48     79.17 o 
 -29   7  18      156.67      158.76     77.40 o 
 -27   7  18      425.84      292.41     89.14 o 
 -25   7  18      443.81      306.77     88.32 o 
 -23   7  18       86.25       52.96     70.48 o 
 -21   7  18      138.86       48.51     72.05 o 
 -19   7  18      162.08      188.68     70.99 o 
 -17   7  18     1485.33     1388.18    107.22 o 
 -15   7  18      325.38      146.52     80.95 o 
 -13   7  18      818.14      774.98    108.81 o 
 -11   7  18        3.90       12.64     73.27 o 
  -9   7  18     1088.76     1091.02    114.83 o 
  -7   7  18      125.24      117.77     72.45 o 
  -5   7  18       19.55       82.32     72.97 o 
  -3   7  18        1.15       -8.02     69.10 o 
  -1   7  18      295.16      257.02     83.09 o 
   1   7  18       91.73      103.13     78.69 o 
   3   7  18      106.75      -98.73     98.73 o 
   5   7  18      235.18      166.73    105.86 o 
 -28   8  18      423.03      312.70    205.51 o 
 -26   8  18       43.79      -80.61     80.61 o 
 -24   8  18     2520.43     2534.26    251.77 o 
 -22   8  18       30.85      -39.85     72.44 o 
 -20   8  18      170.43      302.93     78.79 o 
 -18   8  18      198.34      159.14     72.32 o 
 -16   8  18      365.21      424.57     80.36 o 
 -14   8  18       48.51      -61.98     73.60 o 
 -12   8  18     2956.01     2703.84    329.19 o 
 -10   8  18     2225.77     2146.37    153.01 o 
  -8   8  18      277.90      185.63    128.30 o 
  -6   8  18     2286.53     2144.53    148.93 o 
  -4   8  18       73.85       63.11     77.68 o 
  -2   8  18      361.44      306.98     88.52 o 
   0   8  18       73.07       76.05    104.84 o 
   2   8  18      175.74       48.74    117.99 o 
   4   8  18      200.55      201.39    108.11 o 
 -27   9  18      593.90      464.15    176.76 o 
 -25   9  18      354.66      478.78    112.83 o 
 -23   9  18      239.41      311.58    104.45 o 
 -21   9  18      650.21      628.99    100.87 o 
 -19   9  18       37.46      110.38     80.04 o 
 -17   9  18      960.81      866.96    130.80 o 
 -15   9  18      240.95      233.48     75.91 o 
 -13   9  18       10.10       37.42     67.54 o 
 -11   9  18       18.37       68.13     68.74 o 
  -9   9  18      754.35      504.59    105.95 o 
  -7   9  18      521.00      231.42    165.97 o 
  -5   9  18       63.81      -95.03     95.03 o 
  -3   9  18      242.85      262.17    116.82 o 
  -1   9  18      198.90      -15.83    105.63 o 
   1   9  18      147.15      130.62    123.92 o 
 -24  10  18      862.31      616.09    120.34 o 
 -22  10  18      798.37      814.01    145.05 o 
 -20  10  18     1162.12     1306.46    140.04 o 
 -18  10  18      617.74      669.59    114.39 o 
 -16  10  18       63.90       28.92     85.98 o 
 -14  10  18       49.66       -4.96     77.72 o 
 -12  10  18       13.30       -0.82     96.37 o 
 -10  10  18      230.58      152.22     84.44 o 
  -8  10  18       14.96       50.57     79.38 o 
  -6  10  18      533.71      428.62     99.38 o 
  -4  10  18      643.95      727.73    114.61 o 
  -2  10  18       20.33       20.68    111.72 o 
 -19  11  18       11.44     -112.92    112.92 o 
 -17  11  18        3.35       -9.05     90.11 o 
 -15  11  18      447.86      556.63    109.06 o 
 -13  11  18        2.37       36.90     86.60 o 
 -11  11  18      462.13      352.96     98.24 o 
  -9  11  18     1810.17     2122.31    156.10 o 
  -7  11  18      590.84      513.09    109.40 o 
 -35   1  19      188.51      193.09     71.54 o 
 -33   1  19      188.12      251.62     69.01 o 
 -31   1  19      288.59      298.01     67.88 o 
 -29   1  19      137.14      201.95     66.90 o 
 -27   1  19       13.74      -61.43     72.42 o 
 -25   1  19      439.85      495.93    118.86 o 
 -23   1  19        4.74      -66.52     66.52 o 
 -21   1  19      151.89      223.09     81.19 o 
 -19   1  19      825.73      745.62     85.22 o 
 -17   1  19       41.45        1.66     49.46 o 
 -15   1  19       63.72       42.21     52.20 o 
 -13   1  19       42.15      113.93     52.28 o 
 -11   1  19      299.55      252.83     79.33 o 
  -9   1  19      259.87      250.46     57.79 o 
  -7   1  19     1163.77     1159.65     91.26 o 
  -5   1  19      655.02      766.58     80.75 o 
  -3   1  19      946.05      930.83    102.26 o 
  -1   1  19      268.57      246.67     62.81 o 
   1   1  19        5.02       -4.01     49.28 o 
   3   1  19      352.75      436.98     73.20 o 
   5   1  19      265.56      289.31     62.72 o 
   7   1  19       75.48       86.00     64.42 o 
 -34   2  19        7.50       55.28     65.53 o 
 -32   2  19      319.48      237.06     73.29 o 
 -30   2  19       88.08       57.66     58.73 o 
 -28   2  19        8.96      -45.42     62.05 o 
 -26   2  19      101.61       27.23     82.07 o 
 -24   2  19      236.29      170.68     85.24 o 
 -22   2  19       35.36      101.32     75.08 o 
 -20   2  19     2389.68     2473.57    154.54 o 
 -18   2  19      720.69      806.54    135.32 o 
 -16   2  19      193.65       73.92     62.96 o 
 -14   2  19     1125.81     1243.96    169.25 o 
 -12   2  19       73.33       87.87     59.81 o 
 -10   2  19      622.13      672.87     90.15 o 
  -8   2  19      346.77      380.71     65.58 o 
  -6   2  19       29.46      -10.53     49.52 o 
  -4   2  19      305.05      265.60     66.38 o 
  -2   2  19       21.36       11.19     49.26 o 
   0   2  19       64.89       90.73     57.71 o 
   2   2  19      130.80       76.94     51.92 o 
   4   2  19     1028.70     1278.76     89.07 o 
   6   2  19       22.07       -1.60     57.90 o 
 -33   3  19        3.63       32.16     69.60 o 
 -31   3  19       34.14      114.55     69.21 o 
 -29   3  19      389.41      354.06     95.69 o 
 -27   3  19       72.30       60.20     76.68 o 
 -25   3  19      639.92      718.03    147.81 o 
 -23   3  19       94.11       49.56    127.77 o 
 -21   3  19      733.24      919.10    194.17 o 
 -19   3  19     2735.34     3058.02    233.60 o 
 -17   3  19      785.25      752.39    132.21 o 
 -15   3  19     1118.61     1257.63    149.25 o 
 -13   3  19      682.37      744.78    270.95 o 
 -11   3  19     1110.19     1086.76    161.86 o 
  -9   3  19       31.24       40.85     75.25 o 
  -7   3  19     1003.08      789.63    119.05 o 
  -5   3  19       34.63       90.87     77.33 o 
  -3   3  19      151.59       54.62     83.30 o 
  -1   3  19       19.04       70.32     82.51 o 
   1   3  19      235.84      140.00     98.31 o 
   3   3  19      777.60      730.33    204.42 o 
   5   3  19      371.21      303.39     90.26 o 
   7   3  19      130.35       79.76     79.36 o 
 -32   4  19      411.35      418.25     83.94 o 
 -30   4  19       72.10      125.59     88.20 o 
 -28   4  19       51.26       71.30     81.89 o 
 -26   4  19     1063.62     1000.91    177.78 o 
 -24   4  19      302.59      307.03     87.46 o 
 -22   4  19     1302.40     1759.65    191.16 o 
 -20   4  19     4213.15     4667.19    271.21 o 
 -18   4  19      855.52      749.46    136.67 o 
 -16   4  19     1444.39     1432.46    158.20 o 
 -14   4  19     1233.79     1128.84    116.96 o 
 -12   4  19      208.66      152.00     66.75 o 
 -10   4  19       35.85      -10.92     66.44 o 
  -8   4  19     1647.79     1246.52    147.14 o 
  -6   4  19     1276.68     1294.78    160.38 o 
  -4   4  19      934.70      971.43    143.78 o 
  -2   4  19      866.10      785.48    155.64 o 
   0   4  19     1930.76     2162.29    196.00 o 
   2   4  19     2032.78     2346.23    171.99 o 
   4   4  19     1426.40     1563.88    156.45 o 
   6   4  19      516.74      665.90    115.72 o 
 -31   5  19       37.93       59.26     73.11 o 
 -29   5  19      116.97      189.83    111.35 o 
 -27   5  19     1731.16     1754.77    147.02 o 
 -25   5  19      207.13      254.68     89.66 o 
 -23   5  19     2802.63     3351.00    180.13 o 
 -21   5  19     2353.28     2413.87    255.92 o 
 -19   5  19     4792.47     5070.42    217.61 o 
 -17   5  19     2350.87     2763.92    163.12 o 
 -15   5  19     1062.26     1131.09    114.02 o 
 -13   5  19      348.43      228.07    118.55 o 
 -11   5  19      673.46      571.26     89.80 o 
  -9   5  19       37.60      -32.92     60.90 o 
  -7   5  19     1219.37     1174.37    102.96 o 
  -5   5  19      459.23      519.99    108.86 o 
  -3   5  19      138.77       31.76     84.19 o 
  -1   5  19     1849.08     1953.55    187.08 o 
   1   5  19     2619.92     3172.37    290.52 o 
   3   5  19      702.07      650.92    117.09 o 
   5   5  19      143.76      256.19     92.20 o 
 -30   6  19       72.37       50.03     90.24 o 
 -28   6  19     1147.46     1229.00    136.03 o 
 -26   6  19      460.94      499.08    104.85 o 
 -24   6  19      365.11      317.09     82.66 o 
 -22   6  19     3685.44     3917.41    168.87 o 
 -20   6  19     3806.29     3739.62    207.30 o 
 -18   6  19     1633.19     1953.80    151.14 o 
 -16   6  19      697.28      794.31    109.43 o 
 -14   6  19      540.50      631.71    100.49 o 
 -12   6  19       20.71       39.96     68.30 o 
 -10   6  19       70.03       59.51     69.12 o 
  -8   6  19       31.35       49.45     70.64 o 
  -6   6  19     1010.46     1022.21    106.84 o 
  -4   6  19      225.18      248.01     75.55 o 
  -2   6  19      850.48      996.85    171.70 o 
   0   6  19     2264.80     2205.85    138.13 o 
   2   6  19      345.18      512.59    137.98 o 
   4   6  19      458.98      415.76    160.74 o 
 -29   7  19       23.78      150.17     97.99 o 
 -27   7  19      450.77      369.43    105.20 o 
 -25   7  19       29.39      127.04     81.40 o 
 -23   7  19     1412.64     1342.64    157.80 o 
 -21   7  19     1219.22     1217.29    227.98 o 
 -19   7  19      988.80     1083.33    104.36 o 
 -17   7  19     1802.82     1741.81    280.72 o 
 -15   7  19       22.67       15.82     77.50 o 
 -13   7  19      142.27      143.50     83.35 o 
 -11   7  19       11.74        5.37     72.72 o 
  -9   7  19      423.69      290.42     87.23 o 
  -7   7  19      628.23      680.04    130.80 o 
  -5   7  19      427.61      399.55     91.83 o 
  -3   7  19       83.39       47.61     74.16 o 
  -1   7  19     1313.60     1265.67    175.45 o 
   1   7  19      862.05      826.77    159.37 o 
   3   7  19      458.57      473.31    139.71 o 
 -28   8  19      139.49      137.31    117.32 o 
 -26   8  19       48.45       83.03     95.55 o 
 -24   8  19      289.79      362.76    169.12 o 
 -22   8  19     2555.98     2822.26    289.51 o 
 -20   8  19     2257.92     2199.55    136.48 o 
 -18   8  19      304.07      154.15     76.55 o 
 -16   8  19     1823.06     1819.86    190.07 o 
 -14   8  19     1669.81     1806.28    166.37 o 
 -12   8  19      119.07      117.98     82.79 o 
 -10   8  19      126.64       99.46     82.88 o 
  -8   8  19        0.66      -70.86     70.86 o 
  -6   8  19      150.73      -35.59     77.83 o 
  -4   8  19      855.83      869.55    218.78 o 
  -2   8  19       78.24       91.84    138.44 o 
   0   8  19      648.92      653.02    154.37 o 
 -25   9  19      841.51      642.67    127.88 o 
 -23   9  19     1711.45     2100.52    167.02 o 
 -21   9  19     2799.84     2738.58    181.31 o 
 -19   9  19      368.61      303.22    101.44 o 
 -17   9  19     2755.57     2725.22    269.79 o 
 -15   9  19      725.01      680.97    164.14 o 
 -13   9  19      721.35      641.46    107.22 o 
 -11   9  19       96.78      100.59    114.88 o 
  -9   9  19      136.62      107.44    110.88 o 
  -7   9  19     1385.35     1209.07    177.07 o 
  -5   9  19     1211.14     1174.45    573.04 o 
  -3   9  19      931.66      907.40    162.48 o 
 -20  10  19      862.12      903.94    129.98 o 
 -18  10  19      181.21      231.96     98.90 o 
 -16  10  19      809.30      649.41    115.02 o 
 -14  10  19      452.33      145.75     94.59 o 
 -12  10  19       24.52       41.98     86.03 o 
 -10  10  19      119.70      126.23     87.90 o 
  -8  10  19      107.31       70.20     88.61 o 
  -6  10  19      394.12      316.99    136.04 o 
 -34   0  20      142.76      214.10    113.36 o 
 -32   0  20     1216.39     1003.18    142.53 o 
 -30   0  20       15.30       54.02    132.81 o 
 -28   0  20     1397.36     1348.84    249.61 o 
 -26   0  20     1223.36     1563.75    177.16 o 
 -24   0  20     1085.24     1220.10    160.64 o 
 -22   0  20      763.04      576.19    158.60 o 
 -20   0  20     1046.63     1022.72    280.44 o 
 -18   0  20     4445.19     4831.07    285.78 o 
 -16   0  20       31.85        1.33     74.41 o 
 -14   0  20      287.87      144.39     80.66 o 
 -12   0  20     4289.39     4439.07    229.49 o 
 -10   0  20     3190.23     3335.14    204.73 o 
  -8   0  20     1342.54     1384.61    142.92 o 
  -6   0  20      114.63       82.45     74.73 o 
  -4   0  20       44.12      -14.07    122.73 o 
  -2   0  20       15.65       86.20     75.12 o 
   0   0  20      219.61      235.44     89.33 o 
   2   0  20     1560.19     1824.98    198.01 o 
   4   0  20       63.88      125.58     82.73 o 
 -33   1  20      218.56      212.94     76.94 o 
 -31   1  20     1569.05     1843.41    136.43 o 
 -29   1  20      407.47      300.30     79.53 o 
 -27   1  20       27.39      -16.38     76.19 o 
 -25   1  20      169.33      116.62     77.84 o 
 -23   1  20     1130.43     1258.50    133.38 o 
 -21   1  20     4480.31     4959.21    216.07 o 
 -19   1  20     1035.59      786.38    103.48 o 
 -17   1  20     1564.69     1889.03    138.62 o 
 -15   1  20      474.57      641.13    100.01 o 
 -13   1  20     4896.34     5133.67    175.96 o 
 -11   1  20     4375.49     4780.56    168.95 o 
  -9   1  20      866.41      862.48    117.16 o 
  -7   1  20      566.34      520.54     76.15 o 
  -5   1  20     2650.35     3083.64    145.45 o 
  -3   1  20      989.42      949.58     86.85 o 
  -1   1  20      579.61      569.92     73.58 o 
   1   1  20      543.30      447.26     71.52 o 
   3   1  20     2202.94     2394.52    105.90 o 
   5   1  20      566.42      756.50     79.62 o 
 -32   2  20     1880.41     1937.07    114.69 o 
 -30   2  20       39.15       -1.74     69.29 o 
 -28   2  20      601.96      607.56     89.65 o 
 -26   2  20       16.82       99.99     83.58 o 
 -24   2  20     1595.91     1773.05    164.13 o 
 -22   2  20      107.86      134.54     83.98 o 
 -20   2  20      671.23      747.03    109.16 o 
 -18   2  20     4777.10     5193.92    216.02 o 
 -16   2  20     3765.18     3837.86    182.39 o 
 -14   2  20      985.25      984.97    109.10 o 
 -12   2  20     3523.03     3969.01    199.10 o 
 -10   2  20      254.92      310.38     78.83 o 
  -8   2  20     1627.28     2158.58    207.63 o 
  -6   2  20       18.43       91.83     70.36 o 
  -4   2  20      498.13      473.81     70.27 o 
  -2   2  20        4.18       92.85     58.57 o 
   0   2  20      722.25      898.37    111.24 o 
   2   2  20     2444.25     2578.95    136.42 o 
   4   2  20       14.35       51.24     64.51 o 
 -33   3  20     1244.21     1264.76    122.80 o 
 -31   3  20      696.80      804.40    117.44 o 
 -29   3  20      254.78      153.35     85.11 o 
 -27   3  20     1171.13     1188.39    194.58 o 
 -25   3  20      158.03      252.25    243.38 o 
 -23   3  20      234.99      204.13    110.39 o 
 -21   3  20     1927.02     2372.29    208.34 o 
 -19   3  20        8.67       -5.41    117.99 o 
 -17   3  20     1991.97     2033.27    187.59 o 
 -15   3  20     2572.72     2641.63    314.24 o 
 -13   3  20     1271.68     1269.39    153.00 o 
 -11   3  20      137.60       25.11     78.63 o 
  -9   3  20       65.52       -4.66     78.35 o 
  -7   3  20      147.66      194.69     93.67 o 
  -5   3  20       14.27      -42.54     80.15 o 
  -3   3  20     1736.71     1756.33    176.25 o 
  -1   3  20      755.04      846.67    147.29 o 
   1   3  20        2.62       51.87     81.35 o 
   3   3  20     1543.95     1582.72    176.86 o 
 -32   4  20      823.92      725.06     98.88 o 
 -30   4  20      328.28      402.19    103.66 o 
 -28   4  20      227.18      236.89     92.05 o 
 -26   4  20      466.58      410.54     97.47 o 
 -24   4  20      999.87     1106.28    344.77 o 
 -22   4  20      432.71      490.49    137.42 o 
 -20   4  20      275.73      139.39    105.26 o 
 -18   4  20     1227.98     1326.13    223.52 o 
 -16   4  20     1949.67     1845.79    278.07 o 
 -14   4  20      541.52      551.10    237.46 o 
 -12   4  20      815.24      787.76    174.02 o 
 -10   4  20      137.60      231.61    100.83 o 
  -8   4  20     4617.49     4987.98    263.65 o 
  -6   4  20      130.35       41.10     88.64 o 
  -4   4  20        3.22       98.77     93.26 o 
  -2   4  20     1445.84     1575.65    228.56 o 
   0   4  20        4.72       86.13    126.88 o 
   2   4  20      168.47      137.90     93.36 o 
   4   4  20       26.32      107.60     89.16 o 
 -31   5  20      113.99      110.42     95.07 o 
 -29   5  20       56.15       16.31     88.66 o 
 -27   5  20      130.19      106.50     98.29 o 
 -25   5  20      353.07      459.53    100.67 o 
 -23   5  20        3.93      -47.56     99.42 o 
 -21   5  20      649.18      699.85    145.03 o 
 -19   5  20       26.17       53.12    102.27 o 
 -17   5  20      202.58      192.45     82.80 o 
 -15   5  20      535.43      548.40     93.14 o 
 -13   5  20      448.90      347.92     81.55 o 
 -11   5  20      133.84      184.81     72.40 o 
  -9   5  20      769.11      787.18    109.24 o 
  -7   5  20      136.49      440.52    295.86 o 
  -5   5  20       48.99      255.48    102.59 o 
  -3   5  20        1.61       -5.72     94.89 o 
  -1   5  20       86.80      -62.74     90.08 o 
   1   5  20     1283.36     1436.73    185.87 o 
   3   5  20      507.99      523.56    119.67 o 
 -30   6  20      164.33      112.79    110.80 o 
 -28   6  20       89.14       19.46     99.39 o 
 -26   6  20      817.15      773.66    122.06 o 
 -24   6  20     2164.22     2179.58    175.78 o 
 -22   6  20      134.30      150.71     76.97 o 
 -20   6  20      122.21      180.80     91.00 o 
 -18   6  20      903.89      815.28    117.10 o 
 -16   6  20       83.07       21.64     77.02 o 
 -14   6  20       87.81      118.11     82.25 o 
 -12   6  20      305.01      377.96     90.72 o 
 -10   6  20       59.88       48.93     71.90 o 
  -8   6  20       85.02       18.94     68.17 o 
  -6   6  20     1636.83     1584.35    120.05 o 
  -4   6  20      447.76      414.72    149.41 o 
  -2   6  20      295.41      187.30    111.56 o 
   0   6  20      927.09     1169.51    177.52 o 
 -27   7  20       83.38       60.50     99.97 o 
 -25   7  20        0.18       -0.46     87.25 o 
 -23   7  20        0.55       61.16     89.33 o 
 -21   7  20      668.70      674.46     97.85 o 
 -19   7  20        3.83      -42.38     86.34 o 
 -17   7  20       34.60       12.72     87.07 o 
 -15   7  20       27.27       63.24     84.78 o 
 -13   7  20      274.61      141.23     85.27 o 
 -11   7  20       22.75      -19.45     74.96 o 
  -9   7  20       62.70      216.85    129.58 o 
  -7   7  20       98.10      103.97    108.84 o 
  -5   7  20      345.06      282.81    124.29 o 
  -3   7  20        1.18       22.26    162.16 o 
  -1   7  20      121.96       25.66    114.87 o 
 -26   8  20       20.41       99.01    142.89 o 
 -24   8  20     1863.64     1735.26    342.56 o 
 -22   8  20       12.64      -25.30     87.75 o 
 -20   8  20        2.17      -34.16     82.85 o 
 -18   8  20      105.18       74.27     85.93 o 
 -16   8  20      143.37      199.29    123.80 o 
 -14   8  20      683.98      412.57    134.95 o 
 -12   8  20      257.00      291.57    139.03 o 
 -10   8  20       48.87       91.22    136.07 o 
  -8   8  20       22.30       94.22    111.09 o 
  -6   8  20       33.89       46.24    110.54 o 
  -4   8  20       29.97      -42.41    142.59 o 
 -21   9  20      179.34      203.72    104.92 o 
 -19   9  20      351.93      567.97    121.99 o 
 -17   9  20     1517.84     1386.48    138.36 o 
 -15   9  20      313.59      167.18     93.69 o 
 -13   9  20     1241.50     1363.51    189.05 o 
 -11   9  20      269.50      302.17    132.61 o 
  -9   9  20     1475.29     1313.15    241.90 o 
  -7   9  20      180.27      128.97    122.95 o 
 -31   1  21      125.18        3.49    104.80 o 
 -29   1  21       80.42       96.21     96.20 o 
 -27   1  21      552.37      511.78    113.62 o 
 -25   1  21      210.97      284.19     92.68 o 
 -23   1  21       37.88       42.94     75.91 o 
 -21   1  21      232.18      232.00     82.96 o 
 -19   1  21      191.48       46.01     71.99 o 
 -17   1  21       39.44       30.41     66.69 o 
 -15   1  21      175.83      148.91     72.94 o 
 -13   1  21      499.63      418.98     88.28 o 
 -11   1  21       90.82       95.09     57.74 o 
  -9   1  21      268.30      118.64     61.92 o 
  -7   1  21       34.26       61.04     59.70 o 
  -5   1  21      142.46      103.89     78.99 o 
  -3   1  21        1.45       27.81     58.91 o 
  -1   1  21       61.71       45.10     58.32 o 
   1   1  21      107.18      152.30     61.98 o 
 -32   2  21       13.19        1.17     89.04 o 
 -30   2  21      495.92      311.77    108.42 o 
 -28   2  21       56.32      -37.69    107.32 o 
 -26   2  21      932.79     1128.25    136.30 o 
 -24   2  21       41.06       79.85     79.64 o 
 -22   2  21       25.07       23.90     72.59 o 
 -20   2  21      745.36      658.81    177.46 o 
 -18   2  21       34.55       15.48     70.49 o 
 -16   2  21        3.14        6.21     66.14 o 
 -14   2  21     1600.38     1222.82    119.77 o 
 -12   2  21      484.76      326.09    110.28 o 
 -10   2  21     1232.58     1062.80    154.15 o 
  -8   2  21      823.67      931.13    197.43 o 
  -6   2  21      839.13      967.63    144.57 o 
  -4   2  21       77.72       10.86     88.76 o 
  -2   2  21      135.24       48.07     97.93 o 
   0   2  21      345.32      502.61    113.49 o 
   2   2  21      289.09      247.63     95.59 o 
 -31   3  21       13.97      122.50     93.10 o 
 -29   3  21      147.46      112.83     95.27 o 
 -27   3  21       11.36       51.48    110.23 o 
 -25   3  21      234.69      217.29    119.27 o 
 -23   3  21       34.26        2.43     99.10 o 
 -21   3  21      140.94       41.00     95.05 o 
 -19   3  21      110.92      -22.13     91.18 o 
 -17   3  21       21.25      -43.15     82.36 o 
 -15   3  21      396.63      281.09    107.12 o 
 -13   3  21      418.76      298.99    107.95 o 
 -11   3  21      221.61      375.74    111.41 o 
  -9   3  21      542.45      453.00    112.92 o 
  -7   3  21     2337.54     2278.13    195.75 o 
  -5   3  21      148.20      143.91     95.98 o 
  -3   3  21      228.89      531.77    348.62 o 
  -1   3  21       62.60        1.65     98.20 o 
   1   3  21      563.69      479.33    119.61 o 
 -30   4  21     1341.44     1504.13    175.40 o 
 -28   4  21       14.95       40.18     86.26 o 
 -26   4  21       67.24      -14.58    111.32 o 
 -24   4  21      361.58      240.72    123.42 o 
 -22   4  21      296.89      246.90    118.92 o 
 -20   4  21       10.67      -19.99    102.25 o 
 -18   4  21       85.25      114.18    106.67 o 
 -16   4  21      299.53      183.35    124.21 o 
 -14   4  21       42.06       54.94    103.46 o 
 -12   4  21      458.48      487.86    119.87 o 
 -10   4  21      110.10      172.64    100.59 o 
  -8   4  21      647.64      528.45    125.69 o 
  -6   4  21     2660.10     2899.26    223.52 o 
  -4   4  21      169.07      107.42    107.95 o 
  -2   4  21       21.10      -42.14     98.01 o 
   0   4  21        3.18       23.51     91.78 o 
 -29   5  21     2153.41     2044.34    214.65 o 
 -27   5  21      262.84      113.17    122.96 o 
 -25   5  21      736.34      527.18    155.07 o 
 -23   5  21      643.76      698.26    157.19 o 
 -21   5  21      226.29      221.63    121.09 o 
 -19   5  21       28.01       45.17    130.14 o 
 -17   5  21       15.92      -94.32     94.32 o 
 -15   5  21      772.90      716.01    233.01 o 
 -13   5  21      433.92      511.37    132.48 o 
 -11   5  21      801.96      851.40    147.99 o 
  -9   5  21     1095.57      969.67    151.94 o 
  -7   5  21     3570.91     4239.39    263.48 o 
  -5   5  21     1418.00     1510.17    248.72 o 
  -3   5  21      903.72     1002.81    163.75 o 
  -1   5  21       18.80       40.33    119.51 o 
 -28   6  21      568.10      504.56    164.83 o 
 -26   6  21      331.10      279.16    103.81 o 
 -24   6  21      344.55      465.38    185.16 o 
 -22   6  21      615.11      894.39    263.25 o 
 -20   6  21      132.36       87.39    115.90 o 
 -18   6  21      105.47       78.88     85.18 o 
 -16   6  21      545.99      545.77    105.80 o 
 -14   6  21      754.70      657.67    122.24 o 
 -12   6  21      977.99     1218.32    162.65 o 
 -10   6  21     1786.23     1861.55    187.71 o 
  -8   6  21      916.66     1068.16    106.54 o 
  -6   6  21     2593.95     3419.24    248.19 o 
  -4   6  21     1664.92     1671.87    299.12 o 
  -2   6  21      169.06       73.78    114.02 o 
 -25   7  21      119.59      199.67    101.15 o 
 -23   7  21      246.42      288.13    102.72 o 
 -21   7  21       59.76      -17.39    117.90 o 
 -19   7  21      136.59      225.66    138.88 o 
 -17   7  21       50.07       48.68    113.48 o 
 -15   7  21     1166.15     1077.20    259.69 o 
 -13   7  21      228.27      352.63    187.36 o 
 -11   7  21      619.79      465.99    139.26 o 
  -9   7  21     2621.04     3090.70    243.77 o 
  -7   7  21     1332.79     1042.61    201.59 o 
  -5   7  21      620.68      555.62    145.48 o 
 -22   8  21      214.55      171.15    101.78 o 
 -20   8  21       21.01      142.77     95.00 o 
 -18   8  21       12.84      -10.29    133.11 o 
 -16   8  21      554.68      304.00    223.82 o 
 -14   8  21      465.56      337.48    135.15 o 
 -12   8  21       51.75       38.84    117.13 o 
 -10   8  21     2753.39     2999.83    250.70 o 
  -8   8  21      580.48      451.98    146.96 o 
 -30   0  22      217.35      417.40    206.33 o 
 -28   0  22     1673.31     1408.72    273.33 o 
 -26   0  22      906.73     1023.34    235.97 o 
 -24   0  22      188.40      346.85    174.90 o 
 -22   0  22       23.29       -4.15    134.59 o 
 -20   0  22       67.76      -71.15    123.92 o 
 -18   0  22       68.76      168.81     94.55 o 
 -16   0  22      294.93      256.76     99.09 o 
 -14   0  22     1808.20     1729.06    166.20 o 
 -12   0  22      717.16      751.21    126.81 o 
 -10   0  22      215.37      276.58    135.77 o 
  -8   0  22      774.68      980.85    144.17 o 
  -6   0  22      579.19      780.06    134.15 o 
  -4   0  22     1600.57     2084.04    161.75 o 
  -2   0  22     1095.08     1026.91    154.98 o 
 -29   1  22     1238.78     1274.18    188.91 o 
 -27   1  22     1867.21     2083.35    170.45 o 
 -25   1  22      987.22     1002.79    152.00 o 
 -23   1  22      371.70      318.42    110.13 o 
 -21   1  22     2563.47     3067.21    183.51 o 
 -19   1  22       67.79       93.29     77.31 o 
 -17   1  22       15.07       23.27     73.33 o 
 -15   1  22     2369.69     2348.26    156.94 o 
 -13   1  22      400.23      294.78     86.79 o 
 -11   1  22      211.94      200.03     79.24 o 
  -9   1  22       18.55       88.86     75.39 o 
  -7   1  22     1423.56     1579.32    140.01 o 
  -5   1  22     1046.82     1173.70    100.50 o 
  -3   1  22     2483.75     3012.24    169.87 o 
  -1   1  22     1201.19     1155.24     98.21 o 
 -30   2  22       61.59       -5.81    131.61 o 
 -28   2  22     1725.84     2190.53    500.41 o 
 -26   2  22     2039.79     2731.88    239.83 o 
 -24   2  22      861.25     1363.59    265.03 o 
 -22   2  22      844.26     1055.08    162.70 o 
 -20   2  22      861.14     1245.18    167.66 o 
 -18   2  22     2508.73     3220.76    232.19 o 
 -16   2  22      466.90      473.97    125.72 o 
 -14   2  22       30.10       49.77     90.16 o 
 -12   2  22      616.93      557.37    125.34 o 
 -10   2  22      185.74      106.70    122.14 o 
  -8   2  22      690.59      782.31    138.50 o 
  -6   2  22     1135.97     1220.09    162.43 o 
  -4   2  22      596.95      489.61    127.60 o 
  -2   2  22      987.91     1077.66    143.43 o 
 -29   3  22      276.28      478.55    167.06 o 
 -27   3  22      218.06      186.47    174.61 o 
 -25   3  22      188.88       92.88    118.31 o 
 -23   3  22       11.11       32.55    104.23 o 
 -21   3  22     1550.74     1569.76    192.43 o 
 -19   3  22      241.99       64.80    102.46 o 
 -17   3  22        3.29      -17.96     89.34 o 
 -15   3  22     1247.45     1665.68    179.43 o 
 -13   3  22       75.24       96.60     90.74 o 
 -11   3  22      673.02      755.99    140.26 o 
  -9   3  22      145.40      145.81     95.41 o 
  -7   3  22      813.44      824.12    148.25 o 
  -5   3  22      868.24      765.78    150.48 o 
  -3   3  22      300.79      426.02    132.35 o 
 -28   4  22      182.25      275.27    103.27 o 
 -26   4  22      389.77      559.43    157.60 o 
 -24   4  22        7.24       11.48    109.11 o 
 -22   4  22      212.21       20.15    109.20 o 
 -20   4  22      116.20      170.80    120.18 o 
 -18   4  22     2034.91     2593.17    226.27 o 
 -16   4  22      148.39      111.28    105.77 o 
 -14   4  22      617.67      659.18    143.44 o 
 -12   4  22      143.21      -13.38     93.39 o 
 -10   4  22      385.59      484.90    235.38 o 
  -8   4  22       67.28      136.50    104.34 o 
  -6   4  22      840.02      831.62    150.40 o 
  -4   4  22      208.45      248.19    122.61 o 
 -27   5  22       37.41       80.24     91.30 o 
 -25   5  22       85.85      244.56    148.49 o 
 -23   5  22        4.20     -123.67    145.56 o 
 -21   5  22      927.75      947.79    264.14 o 
 -19   5  22        6.81       80.24    150.60 o 
 -17   5  22        2.74       -7.57     99.15 o 
 -15   5  22        3.41      -30.44    100.09 o 
 -13   5  22      179.00      109.43    109.95 o 
 -11   5  22      907.60      686.63    143.63 o 
  -9   5  22      431.70      346.37    127.18 o 
  -7   5  22       87.03       95.41    119.69 o 
  -5   5  22      163.70      103.04    120.09 o 
 -24   6  22      288.85      182.65    145.45 o 
 -22   6  22       13.08      109.95    128.70 o 
 -20   6  22       38.66       55.88    124.36 o 
 -18   6  22      426.58      310.95    135.61 o 
 -16   6  22       54.30       15.56    145.26 o 
 -14   6  22      650.25      881.68    163.56 o 
 -12   6  22      279.95      180.33    118.00 o 
 -10   6  22      358.10      331.18    233.31 o 
  -8   6  22        9.25      117.25    119.12 o 
 -21   7  22        9.29     -123.67    123.67 o 
 -19   7  22      245.95      166.78    173.13 o 
 -17   7  22        5.68      -24.17    123.60 o 
 -15   7  22      540.20      310.46    165.42 o 
 -13   7  22       28.05      -32.68    114.68 o 
 -11   7  22      685.43      740.27    192.40 o 
 -27   1  23        0.27      128.91    123.00 o 
 -25   1  23       46.28       57.02    107.93 o 
 -23   1  23      187.70      117.17     89.53 o 
 -21   1  23       11.22       55.10     82.75 o 
 -19   1  23        5.40       30.09     76.95 o 
 -17   1  23      154.98      147.39     81.59 o 
 -15   1  23       20.68       42.36     74.83 o 
 -13   1  23       82.82       67.99     77.52 o 
 -11   1  23        0.39       16.88     82.52 o 
  -9   1  23       28.94       16.71     94.10 o 
  -7   1  23       49.84      147.85    143.18 o 
  -5   1  23       14.21      120.66    113.79 o 
 -26   2  23        0.95        5.30    121.45 o 
 -24   2  23      288.29      180.99    120.33 o 
 -22   2  23      726.42      759.15    154.68 o 
 -20   2  23      117.18      234.06    111.77 o 
 -18   2  23      344.40      545.97    133.00 o 
 -16   2  23      585.71      678.43    196.84 o 
 -14   2  23      169.85      109.62     97.00 o 
 -12   2  23      167.97      177.57    103.46 o 
 -10   2  23        4.48       28.05     93.47 o 
  -8   2  23       21.60      111.11    118.28 o 
  -6   2  23        3.83      -76.47    100.42 o 
 -25   3  23        3.54       -9.37    117.84 o 
 -23   3  23      493.88      502.21    328.17 o 
 -21   3  23        6.71      116.12    114.19 o 
 -19   3  23      124.26      213.42    120.37 o 
 -17   3  23      709.59      631.13    139.60 o 
 -15   3  23      215.50      362.61    123.62 o 
 -13   3  23      274.17      311.47    113.33 o 
 -11   3  23       53.56       20.17     96.86 o 
  -9   3  23       99.47        0.79     97.07 o 
  -7   3  23        7.44      -42.21    100.29 o 
 -24   4  23      145.92      189.41    168.38 o 
 -22   4  23      750.40      834.29    179.93 o 
 -20   4  23      127.59      104.75    135.77 o 
 -18   4  23      450.33      275.71    128.05 o 
 -16   4  23      585.55      306.44    128.31 o 
 -14   4  23      715.19      705.42    146.50 o 
 -12   4  23       11.27      135.54    113.76 o 
 -10   4  23       96.37       62.37    109.85 o 
  -8   4  23      105.99       43.04    116.22 o 
 -23   5  23     2045.40     1938.98    233.63 o 
 -21   5  23      973.46     1209.51    204.26 o 
 -19   5  23     1239.63     2067.75    229.95 o 
 -17   5  23     1250.24     1367.28    231.23 o 
 -15   5  23      955.48     1038.65    176.34 o 
 -13   5  23      984.55      829.23    165.71 o 
 -11   5  23      154.03       77.38    118.15 o 
 -18   6  23       53.09       -4.29    136.37 o 
 -16   6  23      388.65      351.16    141.29 o 
 -24   0  24      458.08      417.99    208.11 o 
 -22   0  24        9.67       31.42    153.56 o 
 -20   0  24      143.63      351.59    179.06 o 
 -18   0  24      701.01      782.62    209.89 o 
 -16   0  24     1012.63      977.69    216.41 o 
 -14   0  24     1326.36     1096.27    218.78 o 
 -12   0  24       65.11      164.83    158.30 o 
 -10   0  24      814.50     1012.08    226.49 o 
 -23   1  24     1383.71     1428.29    282.81 o 
 -21   1  24      656.92      678.87    219.37 o 
 -19   1  24       13.67       18.93    102.99 o 
 -17   1  24      334.18      357.59    123.80 o 
 -15   1  24     1699.34     1695.44    187.77 o 
 -13   1  24     1216.51     1127.26    233.90 o 
 -11   1  24      648.27      721.76    304.45 o 
 -22   2  24      133.64       66.79    123.06 o 
 -20   2  24     1545.35     1525.41    196.70 o 
 -18   2  24      510.51      514.22    177.87 o 
 -16   2  24     1823.58     2090.10    207.10 o 
 -14   2  24      995.40     1057.02    171.66 o 
 -12   2  24       28.93       67.48    113.24 o 
 -21   3  24      102.82      100.32    196.25 o 
 -19   3  24      673.28      489.85    147.46 o 
 -17   3  24       30.86      -94.65    104.68 o 
 -15   3  24      241.89      284.03    121.01 o 
 -13   3  24       12.51       60.37    113.96 o 
                                                 
